# Supplementary material for: A revision of the Megachile subgenus Litomegachile Mitchell with an illustrated key and description of a new species (Hymenoptera, Megachilidae, Megachilini)
Source: Zookeys. 2012 Sep 13;(221):31–61. doi: 10.3897/zookeys.221.3234 (PMC3487634; doi:10.3897/zookeys.221.3234)
Supplement: XML Treatment for Megachile (Litomegachile) brevis [file zookeys.221.3234-treatment1.xml]

<!DOCTYPE tp:taxon-treatment
  PUBLIC "-//TaxonX//DTD Taxonomic Treatment Publishing DTD v0 20100105//EN" "tax-treatment-NSO.dtd">
<tp:taxon-treatment xmlns:tp="http://www.plazi.org/taxpub"><tp:treatment-meta><mixed-citation publication-type="journal"><person-group><name><surname>Bzdyk</surname><given-names>Emily L.</given-names></name></person-group><article-title>A revision of the 
                    <italic>Megachile</italic> subgenus 
                    <italic>Litomegachile</italic> Mitchell with an illustrated key and description of a new species (Hymenoptera, Megachilidae, Megachilini)
                </article-title><source>Zookeys</source><day>13</day><month>9</month><year>2012</year><volume>2012</volume><issue>221</issue><fpage>31</fpage><lpage>61</lpage><pub-id pub-id-type="doi">10.3897/zookeys.221.3234</pub-id></mixed-citation></tp:treatment-meta><tp:nomenclature><tp:taxon-name>
                        <tp:taxon-name-part taxon-name-part-type="genus">Megachile</tp:taxon-name-part>
                        (<tp:taxon-name-part taxon-name-part-type="subgenus">Litomegachile</tp:taxon-name-part>)
                        <tp:taxon-name-part taxon-name-part-type="species">brevis</tp:taxon-name-part>
                    <object-id xmlns:xlink="http://www.w3.org/1999/xlink" xlink:type="simple">http://species-id.net/wiki/Megachile_brevis</object-id>
								</tp:taxon-name><tp:taxon-authority>Say, 1837</tp:taxon-authority><tp:nomenclature-citation-list><tp:nomenclature-citation><tp:taxon-name>Megachile brevis</tp:taxon-name><comment> Say, 1837: 407. Syntypes male and female, USA: Indiana (destroyed).</comment></tp:nomenclature-citation><tp:nomenclature-citation><tp:taxon-name>Megachile lanuginosa</tp:taxon-name><comment> Smith, 1853: 190. Syntypes male, female, USA: Florida (BMNH).</comment></tp:nomenclature-citation><tp:nomenclature-citation><tp:taxon-name>Megachile nupta</tp:taxon-name><comment> Cresson, 1872: 268.Lectotype female, USA: Texas (USNM). <italic><tp:taxon-name>Megachile perbrevis</tp:taxon-name></italic> Cresson, 1878: 127. Lectotype male, USA: Texas (USNM).</comment></tp:nomenclature-citation></tp:nomenclature-citation-list></tp:nomenclature><tp:treatment-sec sec-type="Diagnosis"><title>Diagnosis.</title><p><italic><tp:taxon-name>Megachile brevis</tp:taxon-name></italic> most closely resembles <italic><tp:taxon-name>Megachile onobrychidis</tp:taxon-name></italic>, <italic><tp:taxon-name>Megachile pseudobrevis</tp:taxon-name></italic>, and <italic><tp:taxon-name>Megachile coquilletti</tp:taxon-name></italic>. The female can be separated from these species by the combination of the ivory colored scopa, with a few black setae apically on S6, and with a small <!--PageBreak-->amount of white appressed pubescence apically on T6 (<xref ref-type="fig" rid="F5">Figure 5A</xref>). The comparable species have more black setae and no white appressed pubescence on T6. The male has brown tarsi that distinguish it from <italic><tp:taxon-name>Megachile coquilletti</tp:taxon-name></italic> (<xref ref-type="fig" rid="F4">Figure 4E</xref>), and a tomentum on T6 which distinguishes it from <italic><tp:taxon-name>Megachile onobrychidis</tp:taxon-name></italic>.
                    </p><p><bold>Female.</bold> Body length9–12 mm. Mandible 4-toothed, with no angulation between teeth 3 and 4 (<xref ref-type="fig" rid="F4">Figure 4A</xref>). Head with white pubescence, vertex with black pubescence. Mesosoma with white pubescence, scutum with black pubescence. T2-3 with deep transverse basal grooves, T4 with shallow groove. T1 with white pubescence, T2 with white pubescence basally and black pubescence apically, T3-5 with black pubescence. T6 convex basally and concave apically in profile, and concave laterally in dorsal view; with black erect setae basally and black appressed pubescence, with some white appressed pubescence apically. S1-5 with ivory setae; S6 with ivory setae and few black setae apically (<xref ref-type="fig" rid="F5">Figure 5A</xref>).
                    </p><p><bold>Male.</bold> Body length7–9 mm. Mandible 3-toothed.Ocellocular distance equal to ocelloccipital distance (<xref ref-type="fig" rid="F4">Figure 4D</xref>). Head with white pubescence. All mesosomal pubescence white or ivory (may appear yellow in early season specimens). T1-5 with white discal pubescence. T5 with complete apical fringe of white hair that covers marginal zone. T6 with tomentum (<xref ref-type="fig" rid="F6">Figure 6G</xref>); transverse carina variable in shape, but usually with indistinct medial notch and asymmetrical jagged projections; true apical margin with submedial teeth closer to lateral teeth than each other (<xref ref-type="fig" rid="F6">Figure 6B</xref>). Genitalia and hidden sterna shown in <xref ref-type="fig" rid="F7">Figures 7A1–A4</xref>.
                    </p></tp:treatment-sec><tp:treatment-sec sec-type="Variability"><title>Variability.</title><p>The transverse carina of the male can vary significantly in this species, with some specimens barely showing any medial emargination, but most with jagged projections, where others have a medial notch.Females can have a few black scopal setae on S6 or all ivory colored scopae.</p></tp:treatment-sec><tp:treatment-sec sec-type="Distribution"><title>Distribution of material examined.</title><p>USA: California: Calaveras, Lake, Orange, Placer, Riverside, Sacramento, San Diego, San Joaquin, Siskiyou Tulare and Yolo Counties (May-Oct.); Colorado: Weld County (Sep.); Idaho: Bingham County (Jun.); Nebraska: Dawes County (Aug.); New Mexico: Eddy County (Oct.); Nevada: Churchill County (Jun); New York: Suffolk County (Aug.); Oklahoma: Marshall and Oklahoma Counties (Apr.); Oregon: Jackson County (Sep.); Texas: Gregg and Tyler Counties (Jun.-Sep.); Utah: Garfield and Washington Counties (Apr.-Sep.); 67 females, 68 males.</p></tp:treatment-sec><tp:treatment-sec sec-type="Ecology"><title>Ecology.</title><p><xref ref-type="bibr" rid="B19">Michener (1953)</xref> published a detailed biology of <italic><tp:taxon-name>Megachile brevis</tp:taxon-name></italic> including a description of nest making, provisioning and development. <italic><tp:taxon-name>Megachile brevis</tp:taxon-name></italic> flies during the warmest parts of the year, with two to four generations per year, depending on locality and resources. It disperses widely from its natal site. Michener found that flower sources used by this species are diverse, but female bees tend to have a preference for blue, purple and white flowers, and a general faithfulness to a single type of pollen per collecting trip. M<italic>egachile brevis</italic> nested in a variety of situations, always nesting in preexisting hollows, including stems, burrows of other insects, dense foliage or spaces between rocks (<xref ref-type="bibr" rid="B19">Michener 1953</xref>). He also observed that <italic><tp:taxon-name>Megachile brevis</tp:taxon-name></italic> hunted for nesting sites by flying a few inches above the ground, and tended to nest near the soil surface. Larvae go through at least 4 instars (<xref ref-type="bibr" rid="B4">Baker et al. 1985</xref>). <italic><tp:taxon-name>Megachile brevis</tp:taxon-name></italic> nests are parasitized<!--PageBreak--> by a variety of species, including the megachilids <italic><tp:taxon-name>Coelioxys sayi</tp:taxon-name></italic> Robertson and <italic><tp:taxon-name>Coelioxys octodentata</tp:taxon-name></italic> Say, a clerid beetle (<italic><tp:taxon-name>Phyllobeanus</tp:taxon-name></italic> sp.), and wasps, including <italic><tp:taxon-name>Aprostocetus coelioxydis</tp:taxon-name></italic> Burks (<tp:taxon-name>Eulophidae</tp:taxon-name>), <italic><tp:taxon-name>Leucospis affinis affinis</tp:taxon-name></italic> Say (<tp:taxon-name>Leucospidae</tp:taxon-name>) and <italic><tp:taxon-name>Melittobia chalybii</tp:taxon-name></italic> Ashmead (<tp:taxon-name>Eulophidae</tp:taxon-name>) (Baker, 1985).
                    </p></tp:treatment-sec><tp:treatment-sec sec-type="Flower records"><title>Flower records.</title><p><italic><tp:taxon-name>Ailanthus</tp:taxon-name></italic> sp. (<tp:taxon-name>Simaroubaceae</tp:taxon-name>), <italic><tp:taxon-name>Amorpha canescens</tp:taxon-name></italic> (<tp:taxon-name>Fabaceae</tp:taxon-name>), <italic><tp:taxon-name>Baptisia</tp:taxon-name></italic> sp. (<tp:taxon-name>Fabaceae</tp:taxon-name>), <italic><tp:taxon-name>Cassia chamaecrista</tp:taxon-name></italic> (<tp:taxon-name>Fabaceae</tp:taxon-name>), <italic><tp:taxon-name>Centaurea jacea</tp:taxon-name></italic> (<tp:taxon-name>Asteraceae</tp:taxon-name>), <italic><tp:taxon-name>Erigeron philadelphicus</tp:taxon-name></italic> (<tp:taxon-name>Asteraceae</tp:taxon-name>), <italic><tp:taxon-name>Fagopyrum esculentum</tp:taxon-name></italic> (<tp:taxon-name>Polygonaceae</tp:taxon-name>), <italic><tp:taxon-name>Fallugia paradoxa</tp:taxon-name></italic> (<tp:taxon-name>Rosaceae</tp:taxon-name>), <italic><tp:taxon-name>Gossypium</tp:taxon-name></italic> sp. (<tp:taxon-name>Malvaceae</tp:taxon-name>), <italic><tp:taxon-name>Grindelia squarrosa</tp:taxon-name></italic> (<tp:taxon-name>Asteraceae</tp:taxon-name>), <italic><tp:taxon-name>Helianthus maximiliani</tp:taxon-name></italic> (<tp:taxon-name>Asteraceae</tp:taxon-name>), <italic><tp:taxon-name>Helianthus tuberosus</tp:taxon-name></italic> (<tp:taxon-name>Asteraceae</tp:taxon-name>), <italic><tp:taxon-name>Heliopsis scabra</tp:taxon-name></italic> (<tp:taxon-name>Asteraceae</tp:taxon-name>), <italic><tp:taxon-name>Kuhnistera purpurea</tp:taxon-name></italic> (<tp:taxon-name>Fabaceae</tp:taxon-name>), <italic><tp:taxon-name>Kuhnistera oligophylla</tp:taxon-name></italic> (<tp:taxon-name>Fabaceae</tp:taxon-name>), <italic><tp:taxon-name>Lactuca pulchella</tp:taxon-name></italic> (<tp:taxon-name>Asteraceae</tp:taxon-name>), <italic><tp:taxon-name>Machaeranthera tanacetifolia</tp:taxon-name></italic> (<tp:taxon-name>Asteraceae</tp:taxon-name>), <italic><tp:taxon-name>Marrubium vul<!--PageBreak-->gare</tp:taxon-name></italic> (<tp:taxon-name>Lamiaceae</tp:taxon-name>), <italic><tp:taxon-name>Medicago sativa</tp:taxon-name></italic> (<tp:taxon-name>Fabaceae</tp:taxon-name>), <italic><tp:taxon-name>Melilotus alba</tp:taxon-name></italic> (<tp:taxon-name>Fabaceae</tp:taxon-name>), <italic><tp:taxon-name>Melilotus officinalis</tp:taxon-name></italic> (<tp:taxon-name>Fabaceae</tp:taxon-name>), <italic><tp:taxon-name>Mentzelia</tp:taxon-name></italic> sp. (<tp:taxon-name>Loasaceae</tp:taxon-name>), <italic><tp:taxon-name>Meriolix serrulata</tp:taxon-name></italic> (<tp:taxon-name>Onagraceae</tp:taxon-name>), <italic><tp:taxon-name>Oxalis violacea</tp:taxon-name></italic> (<tp:taxon-name>Oxalidaceae</tp:taxon-name>), <italic><tp:taxon-name>Phyla incisa</tp:taxon-name></italic> (<tp:taxon-name>Verbenaceae</tp:taxon-name>), <italic><tp:taxon-name>Polygonum aubertii</tp:taxon-name></italic> (<tp:taxon-name>Polygonaceae</tp:taxon-name>), <italic><tp:taxon-name>Polygonum hydropiperoides</tp:taxon-name></italic> (<tp:taxon-name>Polygonaceae</tp:taxon-name>), <italic><tp:taxon-name>Psoralea floribunda</tp:taxon-name></italic> (<tp:taxon-name>Fabaceae</tp:taxon-name>), <italic><tp:taxon-name>Schrankia uncinata</tp:taxon-name></italic> (<tp:taxon-name>Fabaceae</tp:taxon-name>), <italic><tp:taxon-name>Solidago canadensis</tp:taxon-name></italic> (<tp:taxon-name>Asteraceae</tp:taxon-name>), <italic><tp:taxon-name>Solidago nemoralis</tp:taxon-name></italic> (<tp:taxon-name>Asteraceae</tp:taxon-name>), <italic><tp:taxon-name>Solidago rugosa</tp:taxon-name></italic> (<tp:taxon-name>Asteraceae</tp:taxon-name>), <italic><tp:taxon-name>Symphoricarpos occidentalis</tp:taxon-name></italic> (<tp:taxon-name>Caprifoliaceae</tp:taxon-name>), <italic><tp:taxon-name>Trifolium hybridum</tp:taxon-name></italic> (<tp:taxon-name>Fabaceae</tp:taxon-name>), <italic><tp:taxon-name>Vernonia baldwinii</tp:taxon-name></italic> (<tp:taxon-name>Asteraceae</tp:taxon-name>).
                    </p></tp:treatment-sec><tp:treatment-sec sec-type="Comments"><title>Comments.</title><p><italic><tp:taxon-name>Megachile brevis</tp:taxon-name></italic> is the type species of the subgenus <italic><tp:taxon-name>Litomegachile</tp:taxon-name></italic>. It ranges across North America, north to southern Saskatchewan, Canada, and south into Mexico. There is also a record from as far south as northern Costa Rica (not shown on map) (<xref ref-type="bibr" rid="B1">Ascher and Pickering 2011</xref>) (<xref ref-type="fig" rid="F8">Figure 8</xref>).
                    </p><fig id="F5" position="float" orientation="portrait"><label>Figure 5.</label><caption><p><bold>A–I</bold> Lateral view of T5-6 <bold>A</bold> <italic><tp:taxon-name>Megachile brevis</tp:taxon-name></italic> <bold>B</bold> <italic><tp:taxon-name>Megachile coquilletti</tp:taxon-name></italic> <bold>C</bold> <italic><tp:taxon-name>Megachile gentilis</tp:taxon-name></italic> <bold>D</bold> <italic><tp:taxon-name>Megachile mendica</tp:taxon-name></italic> <bold>E</bold> <italic><tp:taxon-name>Megachile onobrychidis</tp:taxon-name></italic> <bold>F</bold> <italic><tp:taxon-name>Megachile pankus</tp:taxon-name></italic> <bold>G</bold> <italic><tp:taxon-name>Megachile pseudobrevis</tp:taxon-name></italic> <bold>H</bold> <italic><tp:taxon-name>Megachile snowi</tp:taxon-name></italic> <bold>I</bold> <italic><tp:taxon-name>Megachile texana</tp:taxon-name></italic> <bold>J–K</bold> Dorsal view of metasoma <bold>J</bold> <italic><tp:taxon-name>Megachile lippiae</tp:taxon-name></italic> <bold>K</bold> <italic><tp:taxon-name>Megachile texana</tp:taxon-name></italic>.</p></caption><graphic xmlns:xlink="http://www.w3.org/1999/xlink" xlink:href="ZooKeys-221-031-g005.jpg" position="float" orientation="portrait" xlink:type="simple"/></fig><fig id="F6" position="float" orientation="portrait"><label>Figure 6.</label><caption><p>Male metasomal characters <bold>A–B</bold> Ventral view of true apical margin of T6 <bold>A</bold> Submedial teeth closer to each other than to lateral teeth, or distances equal <bold>B</bold> Submedial teeth closer to lateral teeth than each other <bold>C–I</bold> Male T6 posterior view <bold>C</bold> <italic><tp:taxon-name>Megachile gentilis</tp:taxon-name></italic> <bold>D</bold> <italic><tp:taxon-name>Megachile mendica</tp:taxon-name></italic> <bold>E</bold> <italic><tp:taxon-name>Megachile snowi</tp:taxon-name></italic> <bold>F</bold> <italic><tp:taxon-name>Megachile coquilletti</tp:taxon-name></italic> <bold>G</bold> <italic><tp:taxon-name>Megachile brevis</tp:taxon-name></italic> <bold>H</bold> <italic><tp:taxon-name>Megachile onobrychidis</tp:taxon-name></italic> <bold>I</bold> <italic><tp:taxon-name>Megachile lippiae</tp:taxon-name></italic>. <bold>J, K</bold> Metasoma dorsal view <bold>J</bold> <italic><tp:taxon-name>Megachile gentilis</tp:taxon-name></italic> <bold>K</bold> male <italic><tp:taxon-name>Megachile mendica</tp:taxon-name></italic>.</p></caption><graphic xmlns:xlink="http://www.w3.org/1999/xlink" xlink:href="ZooKeys-221-031-g006.jpg" position="float" orientation="portrait" xlink:type="simple"/></fig><fig id="F7" position="float" orientation="portrait"><label>Figure 7.</label><caption><p>Male hidden sterna and genitalia. <bold>A</bold> <italic><tp:taxon-name>Megachile brevis</tp:taxon-name></italic>:1.S5 2.S6 3.S8 4. genitalia <bold>B</bold> <italic><tp:taxon-name>Megachile coquilletti</tp:taxon-name></italic>: 1. S5 2. S6 3. S8 4. genitalia <bold>C</bold> <italic><tp:taxon-name>Megachile gentilis</tp:taxon-name></italic>: 1. S5 2. S6 3. S8 4. genitalia <bold>D</bold> <italic><tp:taxon-name>Megachile lippiae</tp:taxon-name></italic>: 1. S5 2. S6 3. S8 4. genitalia <bold>E</bold> <italic><tp:taxon-name>Megachile mendica</tp:taxon-name></italic>: 1. S5 2. S6 3. S8 4. genitalia <bold>F</bold> <italic><tp:taxon-name>Megachile snowi</tp:taxon-name></italic>: 1. S5 2. S6 3. S8 4. genitalia <bold>G</bold> <italic><tp:taxon-name>Megachile texana</tp:taxon-name></italic>: 1. S5 2. S6 3. S8 4. genitalia.</p></caption><graphic xmlns:xlink="http://www.w3.org/1999/xlink" xlink:href="ZooKeys-221-031-g007.jpg" position="float" orientation="portrait" xlink:type="simple"/></fig><fig id="F8" position="float" orientation="portrait"><label>Figure 8.</label><caption><p>Distribution of <italic><tp:taxon-name>Megachile brevis</tp:taxon-name></italic>.</p></caption><graphic xmlns:xlink="http://www.w3.org/1999/xlink" xlink:href="ZooKeys-221-031-g008.jpg" position="float" orientation="portrait" xlink:type="simple"/></fig></tp:treatment-sec><tp:treatment-sec><!--Section generated to contain objects referenced in tp:taxon-treatment.--><fig id="F4" position="float" orientation="portrait"><label>Figure 4.</label><caption><p><bold>A</bold> Female mandible with even concavity <bold>B</bold> Female mandible with angulation <bold>C</bold> male <italic><tp:taxon-name>Megachile texana</tp:taxon-name></italic> head dorsal view of ocelli distances <bold>D</bold> Male <italic><tp:taxon-name>Megachile brevis</tp:taxon-name></italic> head dorsal view of ocelli distances <bold>E</bold> <italic><tp:taxon-name>Megachile brevis</tp:taxon-name></italic> front tarsus <bold>F</bold> <italic><tp:taxon-name>Megachile coquilletti</tp:taxon-name></italic> front tarsus</p></caption><graphic xmlns:xlink="http://www.w3.org/1999/xlink" xlink:href="ZooKeys-221-031-g004.jpg" position="float" orientation="portrait" xlink:type="simple"/></fig></tp:treatment-sec><ref-list><ref id="B19"><mixed-citation xmlns:xlink="http://www.w3.org/1999/xlink" xlink:type="simple"><person-group><name name-style="western"><surname>Michener</surname><given-names>CD</given-names></name></person-group> (<year>1953</year>)<article-title> The biology of a leafcutter bee (<italic>Megachile brevis</italic>) and its associates.</article-title><source>University of Kansas Science Bulletin </source><volume>35</volume>: <fpage>1659</fpage>-<lpage>1748</lpage>.</mixed-citation></ref><ref id="B4"><mixed-citation xmlns:xlink="http://www.w3.org/1999/xlink" xlink:type="simple"><person-group><name name-style="western"><surname>Baker</surname><given-names>JR</given-names></name><name name-style="western"><surname>Kuhn</surname><given-names>ED</given-names></name><name name-style="western"><surname>Bambara</surname><given-names>SB</given-names></name></person-group> (<year>1985</year>)<article-title> Nests and immature stages of leafcutter bees (Hymenoptera: <italic>Megachile</italic>).</article-title><source>Journal of the Kansas Entomological Society </source><volume>58</volume>: <fpage>290</fpage>-<lpage>313</lpage>.</mixed-citation></ref><ref id="B1"><mixed-citation xmlns:xlink="http://www.w3.org/1999/xlink" xlink:type="simple"><person-group><name name-style="western"><surname>Ascher</surname><given-names>JS</given-names></name><name name-style="western"><surname>Pickering</surname><given-names>J</given-names></name></person-group> (<year>2011</year>) <source>Discover Life’s Global Mapper.</source><ext-link ext-link-type="uri" xlink:href="http://stri.discoverlife.org/mp/20m?act=make_map" xlink:type="simple">http://stri.discoverlife.org/mp/20m?act=make_map</ext-link></mixed-citation></ref></ref-list></tp:taxon-treatment>
