# Supplementary material for: A revision of the Megachile subgenus Litomegachile Mitchell with an illustrated key and description of a new species (Hymenoptera, Megachilidae, Megachilini)
Source: Zookeys. 2012 Sep 13;(221):31–61. doi: 10.3897/zookeys.221.3234 (PMC3487634; doi:10.3897/zookeys.221.3234)
Supplement: XML Treatment for Megachile (Litomegachile) coquilletti [file zookeys.221.3234-treatment2.xml]

<!DOCTYPE tp:taxon-treatment
  PUBLIC "-//TaxonX//DTD Taxonomic Treatment Publishing DTD v0 20100105//EN" "tax-treatment-NSO.dtd">
<tp:taxon-treatment xmlns:tp="http://www.plazi.org/taxpub"><tp:treatment-meta><mixed-citation publication-type="journal"><person-group><name><surname>Bzdyk</surname><given-names>Emily L.</given-names></name></person-group><article-title>A revision of the 
                    <italic>Megachile</italic> subgenus 
                    <italic>Litomegachile</italic> Mitchell with an illustrated key and description of a new species (Hymenoptera, Megachilidae, Megachilini)
                </article-title><source>Zookeys</source><day>13</day><month>9</month><year>2012</year><volume>2012</volume><issue>221</issue><fpage>31</fpage><lpage>61</lpage><pub-id pub-id-type="doi">10.3897/zookeys.221.3234</pub-id></mixed-citation></tp:treatment-meta><tp:nomenclature><tp:taxon-name>
                        <tp:taxon-name-part taxon-name-part-type="genus">Megachile</tp:taxon-name-part>
                        (<tp:taxon-name-part taxon-name-part-type="subgenus">Litomegachile</tp:taxon-name-part>)
                        <tp:taxon-name-part taxon-name-part-type="species">coquilletti</tp:taxon-name-part>
                    <object-id xmlns:xlink="http://www.w3.org/1999/xlink" xlink:type="simple">http://species-id.net/wiki/Megachile_coquilletti</object-id>
								</tp:taxon-name><tp:taxon-authority>Cockerell, 1915</tp:taxon-authority><tp:nomenclature-citation-list><tp:nomenclature-citation><tp:taxon-name>Megachile mendica coquilletti</tp:taxon-name><comment><xref ref-type="bibr" rid="B10">Cockerell 1915</xref>: 535. Holotype male, USA: Texas (USNM).</comment></tp:nomenclature-citation></tp:nomenclature-citation-list></tp:nomenclature><tp:treatment-sec sec-type="Diagnosis"><title>Diagnosis.</title><p>Female <italic><tp:taxon-name>Megachile coquilletti</tp:taxon-name></italic> can be distinguished by the combination of a mandible with an even concavity in between teeth 3 and 4, and a slightly concave T6. It resembles <italic><tp:taxon-name>Megachile gentilis</tp:taxon-name></italic>, which has an angulation between teeth 3 and 4 of the mandible, and <italic><tp:taxon-name>Megachile brevis</tp:taxon-name></italic>, which has a much more concave T6 and much less black scopal setae on S6. Male <italic><tp:taxon-name>Megachile coquilletti</tp:taxon-name></italic> are easily distinguished from other <italic><tp:taxon-name>Litomegachile</tp:taxon-name></italic> by the foreleg with bicolored tarsomeres; the first 4 apical tarsomeres are yellow, contrasting with the darker basitarsus (<xref ref-type="fig" rid="F4">Figure 4F</xref>). The males of all other species in the subgenus have uniformly brown foretarsi (<xref ref-type="fig" rid="F4">Figure 4E</xref>).
                    </p><p><bold>Female.</bold> Body length11–12 mm. Mandible 4-toothed, with no angulation between teeth 3 and 4 (<xref ref-type="fig" rid="F4">Figure 4A</xref>). T2-3 with deep transverse basal grooves, T4 with shallow groove. T1-5 with apical fringes of white hair that covers marginal zone; T1-2 with thin fringes of white hair, with white discal pubescence, T3-5 with black discal pubescence. T6 slightly concave in profile and laterally in dorsal view; with black appressed pubescence and black erect setae basally. S1-5 with ivory setae; S6 with some ivory setae basally, mostly black setae (<xref ref-type="fig" rid="F5">Figure 5B</xref>).
                    </p><p><bold>Male.</bold> Body length9–12 mm. Mandible 3-toothed.Ocellocular distance less than ocelloccipital distance (<xref ref-type="fig" rid="F4">Figure 4C</xref>). Foretarsus pale yellow, contrasting with <!--PageBreak--><!--PageBreak-->darker basitarsus (<xref ref-type="fig" rid="F4">Figure 4F</xref>). Head and mesosoma with white pubescence. T5 with apical fringe of white hair that covers marginal zone, interrupted medially. T6 with tomentum (<xref ref-type="fig" rid="F6">Figure 6F</xref>); with transverse carina variable in shape, but usually with distinct medial notch and projections; true apical margin with submedial teeth closer to lateral teeth than each other (<xref ref-type="fig" rid="F6">Figure 6B</xref>). Genitalia and hidden sterna shown in <xref ref-type="fig" rid="F7">Figures 7B1–B4</xref>.
                    </p></tp:treatment-sec><tp:treatment-sec sec-type="Variability"><title>Variability.</title><p>Male tergal discal pubescence is variable in color. Some female specimens in fresh condition show a slight angulation between mandibular teeth 3 and 4. These may still be differentiated from <italic><tp:taxon-name>Megachile gentilis</tp:taxon-name></italic> by the lack of black setae on S5.
                    </p></tp:treatment-sec><tp:treatment-sec sec-type="Distribution"><title>Distribution of material examined.</title><p>USA: California: El Dorado and Yolo Counties (Jun.-Aug.); Nevada: Clark, Humboldt and Lincoln Counties (May-Jul.); Texas: Fayetteville County (Sep.); Utah: Cache, Garfield and Washington Counties (May-Aug.); 42 females, 105 males.</p></tp:treatment-sec><tp:treatment-sec sec-type="Ecology"><title>Ecology.</title><p><italic><tp:taxon-name>Megachile coquilletti</tp:taxon-name></italic> was collected in trap nests along the Cosumnes River south of Sacramento, California (<xref ref-type="bibr" rid="B29">Thorp et al. 1992</xref>).
                    </p></tp:treatment-sec><tp:treatment-sec sec-type="Flower records"><title>Flower records.</title><p><italic><tp:taxon-name>Asclepias speciosa</tp:taxon-name></italic> (<tp:taxon-name>Asclepiadaceae</tp:taxon-name>), <italic><tp:taxon-name>Cirsium vulgare</tp:taxon-name></italic> (<tp:taxon-name>Asteraceae</tp:taxon-name>), <italic><tp:taxon-name>Medicago sativa</tp:taxon-name></italic> (<tp:taxon-name>Fabaceae</tp:taxon-name>), <italic><tp:taxon-name>Polygonum aubertii</tp:taxon-name></italic> (<tp:taxon-name>Polygonaceae</tp:taxon-name>), <italic><tp:taxon-name>Salix</tp:taxon-name></italic> sp. (<tp:taxon-name>Salicaceae</tp:taxon-name>), <italic><tp:taxon-name>Salvia</tp:taxon-name></italic> sp. (<tp:taxon-name>Lamiaceae</tp:taxon-name>), <italic><tp:taxon-name>Solidago</tp:taxon-name></italic> sp. (<tp:taxon-name>Asteraceae</tp:taxon-name>), <italic><tp:taxon-name>Tamarix</tp:taxon-name></italic> sp. (<tp:taxon-name>Tamaricaceae</tp:taxon-name>).
                    </p></tp:treatment-sec><tp:treatment-sec sec-type="Comments"><title>Comments.</title><p>M.<italic> coquilletti</italic> is a western North American species (<xref ref-type="fig" rid="F9">Figure 9</xref>)<!--PageBreak-->.
<fig id="F9" position="float" orientation="portrait"><label>Figure 9.</label><caption><p>Distribution of <italic><tp:taxon-name>Megachile coquilletti</tp:taxon-name></italic>.</p></caption><graphic xmlns:xlink="http://www.w3.org/1999/xlink" xlink:href="ZooKeys-221-031-g009.jpg" position="float" orientation="portrait" xlink:type="simple"/></fig>
                    </p></tp:treatment-sec><tp:treatment-sec><!--Section generated to contain objects referenced in tp:taxon-treatment.--><fig id="F4" position="float" orientation="portrait"><label>Figure 4.</label><caption><p><bold>A</bold> Female mandible with even concavity <bold>B</bold> Female mandible with angulation <bold>C</bold> male <italic><tp:taxon-name>Megachile texana</tp:taxon-name></italic> head dorsal view of ocelli distances <bold>D</bold> Male <italic><tp:taxon-name>Megachile brevis</tp:taxon-name></italic> head dorsal view of ocelli distances <bold>E</bold> <italic><tp:taxon-name>Megachile brevis</tp:taxon-name></italic> front tarsus <bold>F</bold> <italic><tp:taxon-name>Megachile coquilletti</tp:taxon-name></italic> front tarsus</p></caption><graphic xmlns:xlink="http://www.w3.org/1999/xlink" xlink:href="ZooKeys-221-031-g004.jpg" position="float" orientation="portrait" xlink:type="simple"/></fig><fig id="F5" position="float" orientation="portrait"><label>Figure 5.</label><caption><p><bold>A–I</bold> Lateral view of T5-6 <bold>A</bold> <italic><tp:taxon-name>Megachile brevis</tp:taxon-name></italic> <bold>B</bold> <italic><tp:taxon-name>Megachile coquilletti</tp:taxon-name></italic> <bold>C</bold> <italic><tp:taxon-name>Megachile gentilis</tp:taxon-name></italic> <bold>D</bold> <italic><tp:taxon-name>Megachile mendica</tp:taxon-name></italic> <bold>E</bold> <italic><tp:taxon-name>Megachile onobrychidis</tp:taxon-name></italic> <bold>F</bold> <italic><tp:taxon-name>Megachile pankus</tp:taxon-name></italic> <bold>G</bold> <italic><tp:taxon-name>Megachile pseudobrevis</tp:taxon-name></italic> <bold>H</bold> <italic><tp:taxon-name>Megachile snowi</tp:taxon-name></italic> <bold>I</bold> <italic><tp:taxon-name>Megachile texana</tp:taxon-name></italic> <bold>J–K</bold> Dorsal view of metasoma <bold>J</bold> <italic><tp:taxon-name>Megachile lippiae</tp:taxon-name></italic> <bold>K</bold> <italic><tp:taxon-name>Megachile texana</tp:taxon-name></italic>.</p></caption><graphic xmlns:xlink="http://www.w3.org/1999/xlink" xlink:href="ZooKeys-221-031-g005.jpg" position="float" orientation="portrait" xlink:type="simple"/></fig><fig id="F6" position="float" orientation="portrait"><label>Figure 6.</label><caption><p>Male metasomal characters <bold>A–B</bold> Ventral view of true apical margin of T6 <bold>A</bold> Submedial teeth closer to each other than to lateral teeth, or distances equal <bold>B</bold> Submedial teeth closer to lateral teeth than each other <bold>C–I</bold> Male T6 posterior view <bold>C</bold> <italic><tp:taxon-name>Megachile gentilis</tp:taxon-name></italic> <bold>D</bold> <italic><tp:taxon-name>Megachile mendica</tp:taxon-name></italic> <bold>E</bold> <italic><tp:taxon-name>Megachile snowi</tp:taxon-name></italic> <bold>F</bold> <italic><tp:taxon-name>Megachile coquilletti</tp:taxon-name></italic> <bold>G</bold> <italic><tp:taxon-name>Megachile brevis</tp:taxon-name></italic> <bold>H</bold> <italic><tp:taxon-name>Megachile onobrychidis</tp:taxon-name></italic> <bold>I</bold> <italic><tp:taxon-name>Megachile lippiae</tp:taxon-name></italic>. <bold>J, K</bold> Metasoma dorsal view <bold>J</bold> <italic><tp:taxon-name>Megachile gentilis</tp:taxon-name></italic> <bold>K</bold> male <italic><tp:taxon-name>Megachile mendica</tp:taxon-name></italic>.</p></caption><graphic xmlns:xlink="http://www.w3.org/1999/xlink" xlink:href="ZooKeys-221-031-g006.jpg" position="float" orientation="portrait" xlink:type="simple"/></fig><fig id="F7" position="float" orientation="portrait"><label>Figure 7.</label><caption><p>Male hidden sterna and genitalia. <bold>A</bold> <italic><tp:taxon-name>Megachile brevis</tp:taxon-name></italic>:1.S5 2.S6 3.S8 4. genitalia <bold>B</bold> <italic><tp:taxon-name>Megachile coquilletti</tp:taxon-name></italic>: 1. S5 2. S6 3. S8 4. genitalia <bold>C</bold> <italic><tp:taxon-name>Megachile gentilis</tp:taxon-name></italic>: 1. S5 2. S6 3. S8 4. genitalia <bold>D</bold> <italic><tp:taxon-name>Megachile lippiae</tp:taxon-name></italic>: 1. S5 2. S6 3. S8 4. genitalia <bold>E</bold> <italic><tp:taxon-name>Megachile mendica</tp:taxon-name></italic>: 1. S5 2. S6 3. S8 4. genitalia <bold>F</bold> <italic><tp:taxon-name>Megachile snowi</tp:taxon-name></italic>: 1. S5 2. S6 3. S8 4. genitalia <bold>G</bold> <italic><tp:taxon-name>Megachile texana</tp:taxon-name></italic>: 1. S5 2. S6 3. S8 4. genitalia.</p></caption><graphic xmlns:xlink="http://www.w3.org/1999/xlink" xlink:href="ZooKeys-221-031-g007.jpg" position="float" orientation="portrait" xlink:type="simple"/></fig></tp:treatment-sec><ref-list><ref id="B10"><mixed-citation xmlns:xlink="http://www.w3.org/1999/xlink" xlink:type="simple"><person-group><name name-style="western"><surname>Cockerell</surname><given-names>TDA</given-names></name></person-group> (<year>1915</year>)<article-title>Descriptions and records of bees LXVI.</article-title><source> Annals and Magazine of Natural History</source><volume>15</volume>: <fpage>341</fpage>-<lpage>350</lpage>. doi: <ext-link ext-link-type="uri" xlink:href="http://dx.doi.org/10.1080/00222931508693649" xlink:type="simple">10.1080/00222931508693649</ext-link></mixed-citation></ref><ref id="B29"><mixed-citation xmlns:xlink="http://www.w3.org/1999/xlink" xlink:type="simple"><person-group><name name-style="western"><surname>Thorp</surname><given-names>RW</given-names></name><name name-style="western"><surname> Frankie</surname><given-names>GW</given-names></name><name name-style="western"><surname> Barthell</surname><given-names>J</given-names></name><name name-style="western"><surname> Gordon</surname><given-names>D</given-names></name><name name-style="western"><surname>Newstrom</surname><given-names>L</given-names></name><name name-style="western"><surname>Griswold</surname><given-names>T</given-names></name><name name-style="western"><surname>Schmidt</surname><given-names>J</given-names></name><name name-style="western"><surname> Thoenes</surname><given-names>S</given-names></name></person-group> (<year>1992</year>)<article-title> Long-term studies to gauge effects of invading bees.</article-title><source>California Agriculture </source><volume>46</volume> (<issue>1</issue>): <fpage>20</fpage>-<lpage>23</lpage>.</mixed-citation></ref></ref-list></tp:taxon-treatment>
