# Supplementary material for: A revision of the Megachile subgenus Litomegachile Mitchell with an illustrated key and description of a new species (Hymenoptera, Megachilidae, Megachilini)
Source: Zookeys. 2012 Sep 13;(221):31–61. doi: 10.3897/zookeys.221.3234 (PMC3487634; doi:10.3897/zookeys.221.3234)
Supplement: XML Treatment for Megachile (Litomegachile) gentilis [file zookeys.221.3234-treatment3.xml]

<!DOCTYPE tp:taxon-treatment
  PUBLIC "-//TaxonX//DTD Taxonomic Treatment Publishing DTD v0 20100105//EN" "tax-treatment-NSO.dtd">
<tp:taxon-treatment xmlns:tp="http://www.plazi.org/taxpub"><tp:treatment-meta><mixed-citation publication-type="journal"><person-group><name><surname>Bzdyk</surname><given-names>Emily L.</given-names></name></person-group><article-title>A revision of the 
                    <italic>Megachile</italic> subgenus 
                    <italic>Litomegachile</italic> Mitchell with an illustrated key and description of a new species (Hymenoptera, Megachilidae, Megachilini)
                </article-title><source>Zookeys</source><day>13</day><month>9</month><year>2012</year><volume>2012</volume><issue>221</issue><fpage>31</fpage><lpage>61</lpage><pub-id pub-id-type="doi">10.3897/zookeys.221.3234</pub-id></mixed-citation></tp:treatment-meta><tp:nomenclature><tp:taxon-name>
                        <tp:taxon-name-part taxon-name-part-type="genus">Megachile</tp:taxon-name-part>
                        (<tp:taxon-name-part taxon-name-part-type="subgenus">Litomegachile</tp:taxon-name-part>)
                        <tp:taxon-name-part taxon-name-part-type="species">gentilis</tp:taxon-name-part>
                    <object-id xmlns:xlink="http://www.w3.org/1999/xlink" xlink:type="simple">http://species-id.net/wiki/Megachile_gentilis</object-id>
								</tp:taxon-name><tp:taxon-authority>Cresson, 1872</tp:taxon-authority><tp:nomenclature-citation-list><tp:nomenclature-citation><tp:taxon-name>Megachile gentilis</tp:taxon-name><comment> Cresson, 1872: 267. Holotype male, USA: Texas (ANSP).</comment></tp:nomenclature-citation><tp:nomenclature-citation><tp:taxon-name>Megachile palmarum</tp:taxon-name><comment> Perkins, 1899: 114. Syntypes male female, USA: Hawaii (Repository?).</comment></tp:nomenclature-citation><tp:nomenclature-citation><tp:taxon-name>Megachile murinella</tp:taxon-name><comment> Cockerell, 1908: 263. Holotype female, USA: New Mexico (USNM).</comment></tp:nomenclature-citation></tp:nomenclature-citation-list></tp:nomenclature><tp:treatment-sec sec-type="Diagnosis"><title>Diagnosis.</title><p><italic><tp:taxon-name>Megachile gentilis</tp:taxon-name></italic> closely resembles <italic><tp:taxon-name>Megachile mendica</tp:taxon-name></italic>. The males of the two species can only be separated by two characters. In <italic><tp:taxon-name>Megachile gentilis</tp:taxon-name></italic>, the punctures on T6 are nearly contiguous creating the appearance of small ridges, with shiny surface almost completely obscured, and T2 has an apical fringe of white hair, while the fringe is absent in <italic><tp:taxon-name>Megachile mendica</tp:taxon-name></italic>. The females are slightly easier to differentiate. <italic><tp:taxon-name>Megachile gentilis</tp:taxon-name></italic> has a very slightly concave S6, with black pubescence and some erect setae basally. <italic><tp:taxon-name>Megachile mendica</tp:taxon-name></italic> has brown appressed pubescence and no erect setae. Also, <italic><tp:taxon-name>Megachile gentilis</tp:taxon-name></italic> has black scopal setae on S6 and basally on S5, while <italic><tp:taxon-name>Megachile mendica</tp:taxon-name></italic> has black setae only apically on S6. <italic><tp:taxon-name>Megachile gentilis</tp:taxon-name></italic> females also resemble <italic><tp:taxon-name>Megachile coquilletti</tp:taxon-name></italic> females. These can be differentiated by the angulate mandible of <italic><tp:taxon-name>Megachile gentilis</tp:taxon-name></italic> (<xref ref-type="fig" rid="F4">Figure 4B</xref>).
                    </p><p><bold>Female.</bold> Body length 11–12 mm. Mandible 4-toothed, with surface between teeth 3 and 4 angulate (<xref ref-type="fig" rid="F4">Figure 4B</xref>). T2-3 with deep transverse basal grooves, T4 with shallow groove. T1-5 with apical fringes of white hair that covers marginal zone, T1-2 with thin fringes of white hair. T1-2 with white discal pubescence, T3-5 with black discal pubescence. T6 very slightly concave in profile and laterally in dorsal view; with black appressed pubescence and black erect setae basally. (<xref ref-type="fig" rid="F5">Figure 5C</xref>). S1-5 with ivory setae; S6 with black setae.
                    </p><p><bold>Male.</bold> Body length 9–11 mm.Mandible 3-toothed.Ocellocular distance less than ocelloccipital distance (<xref ref-type="fig" rid="F4">Figure 4C</xref>). Head with white pubescence; vertex with black pubescence. Mesosoma with white pubescence, scutum with black pubescence. T2 with thin apical fringe of white hair (<xref ref-type="fig" rid="F6">Figure 6J</xref>). T5 without complete apical fringe of white hair that covers marginal zone, may have some hair laterally. T6 with tomentum; punctures crowded, nearly contiguous (<xref ref-type="fig" rid="F6">Figure 6C</xref>); transverse carina with distinct medial notch; true apical margin with submedial teeth closer to each other than lateral teeth, or distances equal (<xref ref-type="fig" rid="F6">Figure 6A</xref>). Genitalia and hidden sterna shown in <xref ref-type="fig" rid="F7">Figures 7C</xref>1–C4.
                    </p></tp:treatment-sec><tp:treatment-sec sec-type="Variability"><title>Variability.</title><p>As with other <italic><tp:taxon-name>Litomegachile</tp:taxon-name></italic> species, individuals that appear early in the flight season may have pubescence that appears yellow instead of white.
                    </p></tp:treatment-sec><tp:treatment-sec sec-type="Distribution"><title>Distribution of material examined:</title><p>USA: Arizona: Cochise, Pima and Santa Cruz Counties (Apr-Sep); California: Contra Costa, Mariposa Mendocino, Tuolumne<!--PageBreak--> and Yolo Counties (Jun.-Sep.); Utah: Washington County (May); Texas: Brewster County (May). MEXICO: Chihuahua and Sonora (Sep.); 103 females, 188 males.</p></tp:treatment-sec><tp:treatment-sec sec-type="Ecology"><title>Ecology.</title><p><italic><tp:taxon-name>Megachile gentilis</tp:taxon-name></italic> will nest in trap nests. <xref ref-type="bibr" rid="B16">Krombein (1967)</xref> recovered nests from trap nests placed under live or dead mesquite branches in open desert. Parasites reared by <xref ref-type="bibr" rid="B16">Krombein (1967)</xref> from these traps included <italic><tp:taxon-name>Tetrastichus megachilidis</tp:taxon-name></italic> Burks (<tp:taxon-name>Eulophidae</tp:taxon-name>), <italic><tp:taxon-name>Trichodes horni</tp:taxon-name></italic> Wolcott &amp; Chapin (<tp:taxon-name>Cleridae</tp:taxon-name>), <italic><tp:taxon-name>Anthrax atriplex</tp:taxon-name></italic> Marston (<tp:taxon-name>Bombyliidae</tp:taxon-name>), and <italic><tp:taxon-name>Anthrax irroratus</tp:taxon-name></italic> Say(<tp:taxon-name>Bombyliidae</tp:taxon-name>).
                    </p></tp:treatment-sec><tp:treatment-sec sec-type="Flower records"><title>Flower records.</title><p><italic><tp:taxon-name>Clarkia biloba</tp:taxon-name></italic> (<tp:taxon-name>Onagraceae</tp:taxon-name>), <italic><tp:taxon-name>Eriodictyon</tp:taxon-name></italic> sp. (<tp:taxon-name>Boraginaceae</tp:taxon-name>), <italic><tp:taxon-name>Gaillardia pulchella</tp:taxon-name></italic> (<tp:taxon-name>Asteraceae</tp:taxon-name>), <italic><tp:taxon-name>Melilotus alba</tp:taxon-name></italic> (<tp:taxon-name>Fabaceae</tp:taxon-name>), <italic><tp:taxon-name>Parkinsonia</tp:taxon-name></italic> sp. (<tp:taxon-name>Fabaceae</tp:taxon-name>), <italic><tp:taxon-name>Polygonum aubertii</tp:taxon-name></italic> (<tp:taxon-name>Polygonaceae</tp:taxon-name>).
                    </p></tp:treatment-sec><tp:treatment-sec sec-type="Comments"><title>Comments.</title><p><italic><tp:taxon-name>Megachile gentilis</tp:taxon-name></italic> is a western North American species, though records occur from eastern Texas, and populations are established in Hawaii (<xref ref-type="bibr" rid="B27">Snelling 2003</xref>) (<xref ref-type="fig" rid="F10">Figure 10</xref>).
                    </p><fig id="F10" position="float" orientation="portrait"><label>Figure 10.</label><caption><p>Distribution of <italic><tp:taxon-name>Megachile gentilis</tp:taxon-name></italic>.</p></caption><graphic xmlns:xlink="http://www.w3.org/1999/xlink" xlink:href="ZooKeys-221-031-g010.jpg" position="float" orientation="portrait" xlink:type="simple"/></fig></tp:treatment-sec><tp:treatment-sec><!--Section generated to contain objects referenced in tp:taxon-treatment.--><fig id="F4" position="float" orientation="portrait"><label>Figure 4.</label><caption><p><bold>A</bold> Female mandible with even concavity <bold>B</bold> Female mandible with angulation <bold>C</bold> male <italic><tp:taxon-name>Megachile texana</tp:taxon-name></italic> head dorsal view of ocelli distances <bold>D</bold> Male <italic><tp:taxon-name>Megachile brevis</tp:taxon-name></italic> head dorsal view of ocelli distances <bold>E</bold> <italic><tp:taxon-name>Megachile brevis</tp:taxon-name></italic> front tarsus <bold>F</bold> <italic><tp:taxon-name>Megachile coquilletti</tp:taxon-name></italic> front tarsus</p></caption><graphic xmlns:xlink="http://www.w3.org/1999/xlink" xlink:href="ZooKeys-221-031-g004.jpg" position="float" orientation="portrait" xlink:type="simple"/></fig><fig id="F5" position="float" orientation="portrait"><label>Figure 5.</label><caption><p><bold>A–I</bold> Lateral view of T5-6 <bold>A</bold> <italic><tp:taxon-name>Megachile brevis</tp:taxon-name></italic> <bold>B</bold> <italic><tp:taxon-name>Megachile coquilletti</tp:taxon-name></italic> <bold>C</bold> <italic><tp:taxon-name>Megachile gentilis</tp:taxon-name></italic> <bold>D</bold> <italic><tp:taxon-name>Megachile mendica</tp:taxon-name></italic> <bold>E</bold> <italic><tp:taxon-name>Megachile onobrychidis</tp:taxon-name></italic> <bold>F</bold> <italic><tp:taxon-name>Megachile pankus</tp:taxon-name></italic> <bold>G</bold> <italic><tp:taxon-name>Megachile pseudobrevis</tp:taxon-name></italic> <bold>H</bold> <italic><tp:taxon-name>Megachile snowi</tp:taxon-name></italic> <bold>I</bold> <italic><tp:taxon-name>Megachile texana</tp:taxon-name></italic> <bold>J–K</bold> Dorsal view of metasoma <bold>J</bold> <italic><tp:taxon-name>Megachile lippiae</tp:taxon-name></italic> <bold>K</bold> <italic><tp:taxon-name>Megachile texana</tp:taxon-name></italic>.</p></caption><graphic xmlns:xlink="http://www.w3.org/1999/xlink" xlink:href="ZooKeys-221-031-g005.jpg" position="float" orientation="portrait" xlink:type="simple"/></fig><fig id="F6" position="float" orientation="portrait"><label>Figure 6.</label><caption><p>Male metasomal characters <bold>A–B</bold> Ventral view of true apical margin of T6 <bold>A</bold> Submedial teeth closer to each other than to lateral teeth, or distances equal <bold>B</bold> Submedial teeth closer to lateral teeth than each other <bold>C–I</bold> Male T6 posterior view <bold>C</bold> <italic><tp:taxon-name>Megachile gentilis</tp:taxon-name></italic> <bold>D</bold> <italic><tp:taxon-name>Megachile mendica</tp:taxon-name></italic> <bold>E</bold> <italic><tp:taxon-name>Megachile snowi</tp:taxon-name></italic> <bold>F</bold> <italic><tp:taxon-name>Megachile coquilletti</tp:taxon-name></italic> <bold>G</bold> <italic><tp:taxon-name>Megachile brevis</tp:taxon-name></italic> <bold>H</bold> <italic><tp:taxon-name>Megachile onobrychidis</tp:taxon-name></italic> <bold>I</bold> <italic><tp:taxon-name>Megachile lippiae</tp:taxon-name></italic>. <bold>J, K</bold> Metasoma dorsal view <bold>J</bold> <italic><tp:taxon-name>Megachile gentilis</tp:taxon-name></italic> <bold>K</bold> male <italic><tp:taxon-name>Megachile mendica</tp:taxon-name></italic>.</p></caption><graphic xmlns:xlink="http://www.w3.org/1999/xlink" xlink:href="ZooKeys-221-031-g006.jpg" position="float" orientation="portrait" xlink:type="simple"/></fig><fig id="F7" position="float" orientation="portrait"><label>Figure 7.</label><caption><p>Male hidden sterna and genitalia. <bold>A</bold> <italic><tp:taxon-name>Megachile brevis</tp:taxon-name></italic>:1.S5 2.S6 3.S8 4. genitalia <bold>B</bold> <italic><tp:taxon-name>Megachile coquilletti</tp:taxon-name></italic>: 1. S5 2. S6 3. S8 4. genitalia <bold>C</bold> <italic><tp:taxon-name>Megachile gentilis</tp:taxon-name></italic>: 1. S5 2. S6 3. S8 4. genitalia <bold>D</bold> <italic><tp:taxon-name>Megachile lippiae</tp:taxon-name></italic>: 1. S5 2. S6 3. S8 4. genitalia <bold>E</bold> <italic><tp:taxon-name>Megachile mendica</tp:taxon-name></italic>: 1. S5 2. S6 3. S8 4. genitalia <bold>F</bold> <italic><tp:taxon-name>Megachile snowi</tp:taxon-name></italic>: 1. S5 2. S6 3. S8 4. genitalia <bold>G</bold> <italic><tp:taxon-name>Megachile texana</tp:taxon-name></italic>: 1. S5 2. S6 3. S8 4. genitalia.</p></caption><graphic xmlns:xlink="http://www.w3.org/1999/xlink" xlink:href="ZooKeys-221-031-g007.jpg" position="float" orientation="portrait" xlink:type="simple"/></fig></tp:treatment-sec><ref-list><ref id="B16"><mixed-citation xmlns:xlink="http://www.w3.org/1999/xlink" xlink:type="simple"><person-group><name name-style="western"><surname>Krombein</surname><given-names>KV</given-names></name></person-group> (<year>1967</year>)<source> Trap-nesting wasps and bees: life histories, nests and associates.</source><publisher-name>Smithsonian Press</publisher-name>, <publisher-loc>Washington DC</publisher-loc>, <lpage>570</lpage> pp.doi: <ext-link ext-link-type="uri" xlink:href="http://dx.doi.org/10.5962/bhl.title.46295" xlink:type="simple">10.5962/bhl.title.46295</ext-link></mixed-citation></ref><ref id="B27"><mixed-citation xmlns:xlink="http://www.w3.org/1999/xlink" xlink:type="simple"><person-group><name name-style="western"><surname>Snelling</surname><given-names>RR</given-names></name></person-group> (<year>2003</year>)<article-title> Bees of the Hawaiian Islands, Exclusive of <italic>Hylaeus</italic> (Nesoprosopis) (Hymenoptera: Apoidea).</article-title><source>Journal of the Kansas Entomological Society </source><volume>76</volume>: <fpage>342</fpage>-<lpage>356</lpage></mixed-citation></ref></ref-list></tp:taxon-treatment>
