# Supplementary material for: A revision of the Megachile subgenus Litomegachile Mitchell with an illustrated key and description of a new species (Hymenoptera, Megachilidae, Megachilini)
Source: Zookeys. 2012 Sep 13;(221):31–61. doi: 10.3897/zookeys.221.3234 (PMC3487634; doi:10.3897/zookeys.221.3234)
Supplement: XML Treatment for Megachile (Litomegachile) lippiae [file zookeys.221.3234-treatment4.xml]

<!DOCTYPE tp:taxon-treatment
  PUBLIC "-//TaxonX//DTD Taxonomic Treatment Publishing DTD v0 20100105//EN" "tax-treatment-NSO.dtd">
<tp:taxon-treatment xmlns:tp="http://www.plazi.org/taxpub"><tp:treatment-meta><mixed-citation publication-type="journal"><person-group><name><surname>Bzdyk</surname><given-names>Emily L.</given-names></name></person-group><article-title>A revision of the 
                    <italic>Megachile</italic> subgenus 
                    <italic>Litomegachile</italic> Mitchell with an illustrated key and description of a new species (Hymenoptera, Megachilidae, Megachilini)
                </article-title><source>Zookeys</source><day>13</day><month>9</month><year>2012</year><volume>2012</volume><issue>221</issue><fpage>31</fpage><lpage>61</lpage><pub-id pub-id-type="doi">10.3897/zookeys.221.3234</pub-id></mixed-citation></tp:treatment-meta><tp:nomenclature><tp:taxon-name>
                        <tp:taxon-name-part taxon-name-part-type="genus">Megachile</tp:taxon-name-part>
                        (<tp:taxon-name-part taxon-name-part-type="subgenus">Litomegachile</tp:taxon-name-part>)
                        <tp:taxon-name-part taxon-name-part-type="species">lippiae</tp:taxon-name-part>
                    <object-id xmlns:xlink="http://www.w3.org/1999/xlink" xlink:type="simple">http://species-id.net/wiki/Megachile_lippiae</object-id>
								</tp:taxon-name><tp:taxon-authority>Cockerell, 1900</tp:taxon-authority><tp:nomenclature-citation-list><tp:nomenclature-citation><tp:taxon-name>Megachile cleomis var. lippiae</tp:taxon-name><comment> Cockerell, 1900: 15. Holotype female, USA: New Mexico (CAS).</comment></tp:nomenclature-citation><tp:nomenclature-citation><tp:taxon-name>Megachile schismatura</tp:taxon-name><comment> Cockerell, 1908: 267. Lectotype female, USA: New Mexico (USNM). New synonymy.</comment></tp:nomenclature-citation></tp:nomenclature-citation-list></tp:nomenclature><tp:treatment-sec sec-type="Diagnosis"><title>Diagnosis.</title><p>Female <italic><tp:taxon-name>Megachile lippiae</tp:taxon-name></italic> are distinguished from <italic><tp:taxon-name>Megachile texana</tp:taxon-name></italic> by looking at features of the metasoma in dorsal view. <italic><tp:taxon-name>Megachile lippiae</tp:taxon-name></italic> has black setae laterally only on T5-6 and sometimes a few black setae on T4 (<xref ref-type="fig" rid="F5">Figure 5J</xref>). <italic><tp:taxon-name>Megachile texana</tp:taxon-name></italic> has some black setae on all tergal segments. The male <italic><tp:taxon-name>Megachile lippiae</tp:taxon-name></italic> has no black pubescence except sometimes on the vertex of the head. <italic><tp:taxon-name>Megachile texana</tp:taxon-name></italic> has black pubescence on the vertex of the head and the center of the mesonotum.
                    </p><p><bold>Female.</bold> Body length12–14 mm. Mandible 4-toothed, with no angulation between teeth 3 and 4 (<xref ref-type="fig" rid="F4">Figure 4A</xref>). T2-4 with deep transverse basal grooves. T1-5 with apical fringes of white hair that covers marginal zone; T1 with thin apical fringe of white hair . T1-4 with white discal pubescence, T5-6 with black setae apparent laterally in dorsal view (<xref ref-type="fig" rid="F5">Figure 5J</xref>). T6 deeply and evenly concave in profile and laterally in dorsal view; with black erect setae basally and white appressed pubescence apically. S1-4 with ivory setae; S5 with ivory setae basally, black setae apically; S6 with black setae.
                    </p><p><bold>Male.</bold> Body length11–13 mm. Mandible 3-toothed.Ocellocular distance less than ocelloccipital distance (<xref ref-type="fig" rid="F4">Figure 4C</xref>). All pubescence white (may appear yellow in early season specimens). T5 with complete apical fringe of white hair that covers marginal zone. T6 with tomentum; transverse carina with deep distinct medial notch and fingerlike projections (<xref ref-type="fig" rid="F6">Figure 6I</xref>); true apical margin with submedial teeth closer to lateral teeth than each other (<xref ref-type="fig" rid="F6">Figure 6B</xref>). Genitalia and hidden sterna shown in <xref ref-type="fig" rid="F7">Figure 7D1–D4</xref>.
                    </p></tp:treatment-sec><tp:treatment-sec sec-type="Variability"><title>Variability.</title><p>Male tergal discal pubescence is variable in color. Body hair may appear yellow in early season individuals. Females can have black setae that occur laterally on T4.</p></tp:treatment-sec><tp:treatment-sec sec-type="Distribution"><title>Distribution of material examined.</title><p>USA: Arizona: Cochise, Santa Cruz and Yavapai Counties (Aug.-Sep.); California: Los Angeles, Riverside and Yolo Counties (Jun.-Sep.); New Mexico: Hidalgo County (Aug.); 59 females, 68 males.</p></tp:treatment-sec><tp:treatment-sec sec-type="Flower records"><title>Flower records.</title><p><italic><tp:taxon-name>Asclepias</tp:taxon-name></italic> sp. (<tp:taxon-name>Asclepiadaceae</tp:taxon-name>),<italic><tp:taxon-name>Cevallia sinuata</tp:taxon-name></italic> (<tp:taxon-name>Loasaceae</tp:taxon-name>), <italic><tp:taxon-name>Eriodictyon angustifolium</tp:taxon-name></italic> (<tp:taxon-name>Boraginaceae</tp:taxon-name>),<italic><tp:taxon-name>Larrea tridentata</tp:taxon-name></italic> (<tp:taxon-name>Zygophyllaceae</tp:taxon-name>),<italic><tp:taxon-name>Lupinus</tp:taxon-name></italic> sp. (<tp:taxon-name>Fabaceae</tp:taxon-name>),<italic><tp:taxon-name>Melilotus alba</tp:taxon-name></italic> (<tp:taxon-name>Fabaceae</tp:taxon-name>),<italic><tp:taxon-name>Prosopis</tp:taxon-name></italic> sp.(<tp:taxon-name>Fabaceae</tp:taxon-name>), <italic><tp:taxon-name>Verbesina encelioides</tp:taxon-name></italic> (<tp:taxon-name>Asteraceae</tp:taxon-name>).
                    </p></tp:treatment-sec><tp:treatment-sec sec-type="Comments"><title>Comments.</title><p><italic><tp:taxon-name>Megachile lippiae</tp:taxon-name></italic> was originally described as a subspecies of <italic><tp:taxon-name>Megachile texana</tp:taxon-name></italic> (Mitchell, 1935). It was raised to species level by <xref ref-type="bibr" rid="B26">Sheffield et al. (2011)</xref>. <italic><tp:taxon-name>Megachile lippiae</tp:taxon-name></italic> is primarily a western North American species, though records exist from eastern localities (<xref ref-type="fig" rid="F11">Figure 11</xref>). <italic><tp:taxon-name>Megachile schismatura</tp:taxon-name></italic> is removed from synonymy under <italic><tp:taxon-name>Megachile texana</tp:taxon-name></italic> and placed as a synonym of <italic><tp:taxon-name>Megachile lippiae</tp:taxon-name></italic> herein.
                    </p><fig id="F11" position="float" orientation="portrait"><label>Figure 11.</label><caption><p>Distribution of <italic><tp:taxon-name>Megachile lippiae</tp:taxon-name></italic>.</p></caption><graphic xmlns:xlink="http://www.w3.org/1999/xlink" xlink:href="ZooKeys-221-031-g011.jpg" position="float" orientation="portrait" xlink:type="simple"/></fig></tp:treatment-sec><tp:treatment-sec><!--Section generated to contain objects referenced in tp:taxon-treatment.--><fig id="F5" position="float" orientation="portrait"><label>Figure 5.</label><caption><p><bold>A–I</bold> Lateral view of T5-6 <bold>A</bold> <italic><tp:taxon-name>Megachile brevis</tp:taxon-name></italic> <bold>B</bold> <italic><tp:taxon-name>Megachile coquilletti</tp:taxon-name></italic> <bold>C</bold> <italic><tp:taxon-name>Megachile gentilis</tp:taxon-name></italic> <bold>D</bold> <italic><tp:taxon-name>Megachile mendica</tp:taxon-name></italic> <bold>E</bold> <italic><tp:taxon-name>Megachile onobrychidis</tp:taxon-name></italic> <bold>F</bold> <italic><tp:taxon-name>Megachile pankus</tp:taxon-name></italic> <bold>G</bold> <italic><tp:taxon-name>Megachile pseudobrevis</tp:taxon-name></italic> <bold>H</bold> <italic><tp:taxon-name>Megachile snowi</tp:taxon-name></italic> <bold>I</bold> <italic><tp:taxon-name>Megachile texana</tp:taxon-name></italic> <bold>J–K</bold> Dorsal view of metasoma <bold>J</bold> <italic><tp:taxon-name>Megachile lippiae</tp:taxon-name></italic> <bold>K</bold> <italic><tp:taxon-name>Megachile texana</tp:taxon-name></italic>.</p></caption><graphic xmlns:xlink="http://www.w3.org/1999/xlink" xlink:href="ZooKeys-221-031-g005.jpg" position="float" orientation="portrait" xlink:type="simple"/></fig><fig id="F4" position="float" orientation="portrait"><label>Figure 4.</label><caption><p><bold>A</bold> Female mandible with even concavity <bold>B</bold> Female mandible with angulation <bold>C</bold> male <italic><tp:taxon-name>Megachile texana</tp:taxon-name></italic> head dorsal view of ocelli distances <bold>D</bold> Male <italic><tp:taxon-name>Megachile brevis</tp:taxon-name></italic> head dorsal view of ocelli distances <bold>E</bold> <italic><tp:taxon-name>Megachile brevis</tp:taxon-name></italic> front tarsus <bold>F</bold> <italic><tp:taxon-name>Megachile coquilletti</tp:taxon-name></italic> front tarsus</p></caption><graphic xmlns:xlink="http://www.w3.org/1999/xlink" xlink:href="ZooKeys-221-031-g004.jpg" position="float" orientation="portrait" xlink:type="simple"/></fig><fig id="F6" position="float" orientation="portrait"><label>Figure 6.</label><caption><p>Male metasomal characters <bold>A–B</bold> Ventral view of true apical margin of T6 <bold>A</bold> Submedial teeth closer to each other than to lateral teeth, or distances equal <bold>B</bold> Submedial teeth closer to lateral teeth than each other <bold>C–I</bold> Male T6 posterior view <bold>C</bold> <italic><tp:taxon-name>Megachile gentilis</tp:taxon-name></italic> <bold>D</bold> <italic><tp:taxon-name>Megachile mendica</tp:taxon-name></italic> <bold>E</bold> <italic><tp:taxon-name>Megachile snowi</tp:taxon-name></italic> <bold>F</bold> <italic><tp:taxon-name>Megachile coquilletti</tp:taxon-name></italic> <bold>G</bold> <italic><tp:taxon-name>Megachile brevis</tp:taxon-name></italic> <bold>H</bold> <italic><tp:taxon-name>Megachile onobrychidis</tp:taxon-name></italic> <bold>I</bold> <italic><tp:taxon-name>Megachile lippiae</tp:taxon-name></italic>. <bold>J, K</bold> Metasoma dorsal view <bold>J</bold> <italic><tp:taxon-name>Megachile gentilis</tp:taxon-name></italic> <bold>K</bold> male <italic><tp:taxon-name>Megachile mendica</tp:taxon-name></italic>.</p></caption><graphic xmlns:xlink="http://www.w3.org/1999/xlink" xlink:href="ZooKeys-221-031-g006.jpg" position="float" orientation="portrait" xlink:type="simple"/></fig><fig id="F7" position="float" orientation="portrait"><label>Figure 7.</label><caption><p>Male hidden sterna and genitalia. <bold>A</bold> <italic><tp:taxon-name>Megachile brevis</tp:taxon-name></italic>:1.S5 2.S6 3.S8 4. genitalia <bold>B</bold> <italic><tp:taxon-name>Megachile coquilletti</tp:taxon-name></italic>: 1. S5 2. S6 3. S8 4. genitalia <bold>C</bold> <italic><tp:taxon-name>Megachile gentilis</tp:taxon-name></italic>: 1. S5 2. S6 3. S8 4. genitalia <bold>D</bold> <italic><tp:taxon-name>Megachile lippiae</tp:taxon-name></italic>: 1. S5 2. S6 3. S8 4. genitalia <bold>E</bold> <italic><tp:taxon-name>Megachile mendica</tp:taxon-name></italic>: 1. S5 2. S6 3. S8 4. genitalia <bold>F</bold> <italic><tp:taxon-name>Megachile snowi</tp:taxon-name></italic>: 1. S5 2. S6 3. S8 4. genitalia <bold>G</bold> <italic><tp:taxon-name>Megachile texana</tp:taxon-name></italic>: 1. S5 2. S6 3. S8 4. genitalia.</p></caption><graphic xmlns:xlink="http://www.w3.org/1999/xlink" xlink:href="ZooKeys-221-031-g007.jpg" position="float" orientation="portrait" xlink:type="simple"/></fig></tp:treatment-sec><ref-list><ref id="B26"><mixed-citation xmlns:xlink="http://www.w3.org/1999/xlink" xlink:type="simple"><person-group><name name-style="western"><surname>Sheffield</surname><given-names>CS</given-names></name><name name-style="western"><surname>Ratti</surname><given-names>C</given-names></name><name name-style="western"><surname>Packer</surname><given-names>L</given-names></name><name name-style="western"><surname>Griswold</surname><given-names>T</given-names></name></person-group> (<year>2011</year>)<article-title> Leafcutter and Mason Bees of the Genus <italic>Megachile</italic> Latreille (Hymenoptera: Megachilidae) in Canada and Alaska.</article-title><source>Canadian Journal of Arthropod Identification</source><volume>18</volume>. doi: <ext-link ext-link-type="uri" xlink:href="http://dx.doi.org/10.3752/cjai.2011.18." xlink:type="simple">10.3752/cjai.2011.18.</ext-link></mixed-citation></ref></ref-list></tp:taxon-treatment>
