# Supplementary material for: A revision of the Megachile subgenus Litomegachile Mitchell with an illustrated key and description of a new species (Hymenoptera, Megachilidae, Megachilini)
Source: Zookeys. 2012 Sep 13;(221):31–61. doi: 10.3897/zookeys.221.3234 (PMC3487634; doi:10.3897/zookeys.221.3234)
Supplement: XML Treatment for Megachile (Litomegachile) mendica [file zookeys.221.3234-treatment5.xml]

<!DOCTYPE tp:taxon-treatment
  PUBLIC "-//TaxonX//DTD Taxonomic Treatment Publishing DTD v0 20100105//EN" "tax-treatment-NSO.dtd">
<tp:taxon-treatment xmlns:tp="http://www.plazi.org/taxpub"><tp:treatment-meta><mixed-citation publication-type="journal"><person-group><name><surname>Bzdyk</surname><given-names>Emily L.</given-names></name></person-group><article-title>A revision of the 
                    <italic>Megachile</italic> subgenus 
                    <italic>Litomegachile</italic> Mitchell with an illustrated key and description of a new species (Hymenoptera, Megachilidae, Megachilini)
                </article-title><source>Zookeys</source><day>13</day><month>9</month><year>2012</year><volume>2012</volume><issue>221</issue><fpage>31</fpage><lpage>61</lpage><pub-id pub-id-type="doi">10.3897/zookeys.221.3234</pub-id></mixed-citation></tp:treatment-meta><tp:nomenclature><tp:taxon-name>
                        <tp:taxon-name-part taxon-name-part-type="genus">Megachile</tp:taxon-name-part>
                        (<tp:taxon-name-part taxon-name-part-type="subgenus">Litomegachile</tp:taxon-name-part>)
                        <tp:taxon-name-part taxon-name-part-type="species">mendica</tp:taxon-name-part>
                    <object-id xmlns:xlink="http://www.w3.org/1999/xlink" xlink:type="simple">http://species-id.net/wiki/Megachile_mendica</object-id>
								</tp:taxon-name><tp:taxon-authority>Cresson, 1878</tp:taxon-authority><tp:nomenclature-citation-list><tp:nomenclature-citation><tp:taxon-name>Megachile mendica</tp:taxon-name><comment> Cresson, 1878: 126 Holotype female, USA: California (ANSP).</comment></tp:nomenclature-citation></tp:nomenclature-citation-list></tp:nomenclature><tp:treatment-sec sec-type="Diagnosis"><title>Diagnosis.</title><p><italic><tp:taxon-name>Megachile mendica</tp:taxon-name></italic> closely resembles <italic><tp:taxon-name>Megachile gentilis</tp:taxon-name></italic>. The females can be distinguished by difference in the T6 structure and pubescence color, and scopa color. Female <italic><tp:taxon-name>Megachile mendica</tp:taxon-name></italic> have a very straight T6 in profile, and slightly concave laterally in<!--PageBreak--> dorsal view. The appressed pubescence on T6 is brownish in color. The scopa is yellowish, distinguishing it from other <italic><tp:taxon-name>Litomegachile</tp:taxon-name></italic> females which have a pale ivory colored scopa. An exception is <italic><tp:taxon-name>Megachile pankus</tp:taxon-name></italic>, which also has a yellow scopa, but it can be separated by its concave T6 in contrast with the straight T6 of <italic><tp:taxon-name>Megachile mendica</tp:taxon-name></italic>. The male <italic><tp:taxon-name>Megachile mendica</tp:taxon-name></italic> can be distinguished from <italic><tp:taxon-name>Megachile gentilis</tp:taxon-name></italic> by the distance between punctures on T6. <italic><tp:taxon-name>Megachile mendica</tp:taxon-name></italic> punctures occur roughly 0.25–0.5 the width of a puncture apart so that you can see the shiny discal surface in between (<xref ref-type="fig" rid="F6">Figure 6D</xref>) Male <italic><tp:taxon-name>Megachile mendica</tp:taxon-name></italic> also lack the apical fringe of white hair on T2. Males of other species of <italic><tp:taxon-name>Litomegachile</tp:taxon-name></italic> have a complete apical fringe of white hair on T2.
                    </p><p><bold>Female.</bold> Body length11–13 mm. Mandible 4-toothed, with surface between teeth 3 and 4 angulate (<xref ref-type="fig" rid="F4">Figure 4B</xref>). T2-4 with shallow transverse basal grooves. T1-5 with apical fringes of white hair that covers marginal zone; T1-2 with medially interrupted fringes of white hair. T1 with white discal pubescence; T2-5 with black discal pubescence. T6 straight in profile and slightly concave laterally in dorsal view; with brown appressed pubescence, without erect setae. S1-5 and 6 with yellow setae, S6 with black setae apically (<xref ref-type="fig" rid="F5">Figure 5D</xref>).
                    </p><p><bold>Male.</bold> Body length 8–10 mm. Mandible 3-toothed<bold>.</bold> Ocellocular distance less than ocelloccipital distance (<xref ref-type="fig" rid="F4">Figure 4C</xref>) Head with white pubescence, vertex with black pubescence. Mesosoma with white pubescence, scutum with black pubescence. T1-2 pubescence white; T3-5 white pubescence basally, black pubescence apically. T2 without thin apical fringe of white hair (<xref ref-type="fig" rid="F6">Figure 6K</xref>). T5 without complete white hair fringe that covers marginal zone; may have some hair laterally. T6 punctures separated; shiny discal surface visible between; with tomentum; transverse carina with a distinct medial notch (<xref ref-type="fig" rid="F6">Figure 6D</xref>); true apical margin with median teeth closer to each other than to lateral teeth, or distances equal (<xref ref-type="fig" rid="F6">Figure 6A</xref>). Genitalia and hidden sterna shown in <xref ref-type="fig" rid="F7">Figures 7E</xref>1–E4.
                    </p></tp:treatment-sec><tp:treatment-sec sec-type="Distribution"><title>Distribution of material examined.</title><p>USA: Arkansas: Pulaski County (Sep.); Delaware: New Castle County; Florida:Alachua and Monroe Counties (Jul.-Aug.); Georgia: Liberty County (Jun.); Illinois: Cook County (Aug.); Kansas: Douglas County (Aug.); Kentucky: Wayne County (Jul.); Maryland: Anne Arundel and Montgomery Counties (Jul.-Sep.); Missouri: Lapeer County(Jul); Mississippi: Oktibbeha County (Jun.); North Carolina: Pender County (Sep.); New Jersey: Atlantic and Burlington Counties (May.-Aug.); New York: Kings and Westchester Counties(Aug.); Oklahoma: Marshall County (Apr.); South Carolina: Chesterfield County (Sep.); Texas: Maverick County (May); Virginia: Clarke, Loudoun, Page and Shenandoah <italic><tp:taxon-name>Counties</tp:taxon-name></italic> (Jul.); West Virginia: Hampshire County (Jul.); Washington D.C. (Jun.-Oct.); 25 females, 42 males.
                    </p></tp:treatment-sec><tp:treatment-sec sec-type="Ecology"><title>Ecology.</title><p><italic><tp:taxon-name>Megachile mendica</tp:taxon-name></italic> seems to be flexible in its choice of nesting sites across different habitats. When it nests in trap nests, it prefers a cavity diameter of around 8 mm, which is also preferred by <italic><tp:taxon-name>Megachile brevis</tp:taxon-name></italic> (<xref ref-type="bibr" rid="B4">Baker et al. 1985</xref>). In Texas, <italic><tp:taxon-name>Megachile mendica</tp:taxon-name></italic> was found to nest in sandy soil, and like <italic><tp:taxon-name>Megachile texana</tp:taxon-name></italic>, it will also excavate burrows in the soil (<xref ref-type="bibr" rid="B30">Williams et al. 1986</xref>). <xref ref-type="bibr" rid="B16">Krombein (1967)</xref> reared <italic><tp:taxon-name>Megachile mendica</tp:taxon-name></italic> from wooden block traps placed on limbs of pine oak and hickory. Generation number and times <!--PageBreak-->differed based on the locality (<xref ref-type="bibr" rid="B16">Krombein 1967</xref>). <xref ref-type="bibr" rid="B18">Medler (1965)</xref> reared <italic><tp:taxon-name>Megachile mendica</tp:taxon-name></italic> at 21 degrees Celsius and found that they went from egg to mature larva in one week, spun a cocoon in one day, and took about 3 weeks for pupal development and adult emergence. An <italic><tp:taxon-name>Megachile mendica</tp:taxon-name></italic> larva was illustrated and described by <xref ref-type="bibr" rid="B4">Baker et al. (1985)</xref>. In addition to <italic><tp:taxon-name>Coelioxys</tp:taxon-name></italic> sp. and <italic><tp:taxon-name>Leucospis affinis affinis</tp:taxon-name></italic> (<tp:taxon-name>Leucospidae</tp:taxon-name>), <italic><tp:taxon-name>Megachile mendica</tp:taxon-name></italic> nests are known to be parasitized by the flies <italic><tp:taxon-name>Anthrax irroratus irroratus</tp:taxon-name></italic> (<tp:taxon-name>Bombyliidae</tp:taxon-name>) and <italic><tp:taxon-name>Megaselia</tp:taxon-name></italic> sp.(<tp:taxon-name>Phoridae</tp:taxon-name>) (<xref ref-type="bibr" rid="B4">Baker et al. 1985</xref>).
                    </p></tp:treatment-sec><tp:treatment-sec sec-type="Flower records"><title>Flower records.</title><p><italic><tp:taxon-name>Amorpha fruticosa</tp:taxon-name></italic> (<tp:taxon-name>Fabaceae</tp:taxon-name>), <italic><tp:taxon-name>Aster paniculatus</tp:taxon-name></italic> (<tp:taxon-name>Asteraceae</tp:taxon-name>), <italic><tp:taxon-name>Balduina</tp:taxon-name> angustifolia</italic> (<tp:taxon-name>Asteraceae</tp:taxon-name>), <italic><tp:taxon-name>Bidens alba</tp:taxon-name></italic> (<tp:taxon-name>Asteraceae</tp:taxon-name>), <italic><tp:taxon-name>Calamintha ashei</tp:taxon-name></italic> (<tp:taxon-name>Lamiaceae</tp:taxon-name>), <italic><tp:taxon-name>Centaurea jacea</tp:taxon-name></italic> (<tp:taxon-name>Asteraceae</tp:taxon-name>), <italic><tp:taxon-name>Cephalanthus occidentalis</tp:taxon-name></italic> (<tp:taxon-name>Rubiaceae</tp:taxon-name>), <italic><tp:taxon-name>Chrysanthemum leucanthemum</tp:taxon-name></italic> (<tp:taxon-name>Asteraceae</tp:taxon-name>) <italic><tp:taxon-name>Pityopsis graminifolia</tp:taxon-name></italic> (<tp:taxon-name>Asteraceae</tp:taxon-name>), <italic><tp:taxon-name>Conoclinium coelestinum</tp:taxon-name></italic> (<tp:taxon-name>Asteraceae</tp:taxon-name>), <italic><tp:taxon-name>Eupatoriadelphus maculatus</tp:taxon-name></italic> (<tp:taxon-name>Asteraceae</tp:taxon-name>), <italic><tp:taxon-name>Flaveria linearis</tp:taxon-name></italic> (<tp:taxon-name>Asteraceae</tp:taxon-name>), <italic><tp:taxon-name>Helenium amarum</tp:taxon-name></italic> (<tp:taxon-name>Asteraceae</tp:taxon-name>), <italic><tp:taxon-name>Helianthus divaricatus</tp:taxon-name></italic> (<tp:taxon-name>Asteraceae</tp:taxon-name>), <italic><tp:taxon-name>Helianthus tuberosus</tp:taxon-name></italic> (<tp:taxon-name>Asteraceae</tp:taxon-name>), <italic><tp:taxon-name>Lavandula dentata</tp:taxon-name></italic> (<tp:taxon-name>Lamiaceae</tp:taxon-name>), <italic><tp:taxon-name>Medicago sativa</tp:taxon-name></italic> (<tp:taxon-name>Fabaceae</tp:taxon-name>), <italic><tp:taxon-name>Melilotus alba</tp:taxon-name></italic> (<tp:taxon-name>Fabaceae</tp:taxon-name>), <italic><tp:taxon-name>Parthenocissus quinquefolia</tp:taxon-name></italic> (<tp:taxon-name>Vitaceae</tp:taxon-name>), <italic><tp:taxon-name>Phaseolus</tp:taxon-name></italic> sp. (<tp:taxon-name>Fabaceae</tp:taxon-name>), <italic><tp:taxon-name>Psoralea floribunda</tp:taxon-name></italic> (<tp:taxon-name>Fabaceae</tp:taxon-name>), <italic><tp:taxon-name>Polygonum hydropiperoides</tp:taxon-name></italic> (<tp:taxon-name>Polygonaceae</tp:taxon-name>), <italic><tp:taxon-name>Rhus glabra</tp:taxon-name></italic> (<tp:taxon-name>Anacardiaceae</tp:taxon-name>), <italic><tp:taxon-name>Rubus</tp:taxon-name></italic> sp. (<tp:taxon-name>Rosaceae</tp:taxon-name>), <italic><tp:taxon-name>Silybum</tp:taxon-name></italic> sp. (<tp:taxon-name>Asteraceae</tp:taxon-name>), <italic><tp:taxon-name>Solidago serotina</tp:taxon-name></italic> (<tp:taxon-name>Asteraceae</tp:taxon-name>), <italic><tp:taxon-name>Tephrosia virginiana</tp:taxon-name></italic> (<tp:taxon-name>Fabaceae</tp:taxon-name>), <italic><tp:taxon-name>Vicia floridana</tp:taxon-name></italic> (<tp:taxon-name>Fabaceae</tp:taxon-name>).
                    </p></tp:treatment-sec><tp:treatment-sec sec-type="Comments"><title>Comments.</title><p><italic><tp:taxon-name>Megachile mendica</tp:taxon-name></italic> is distributed across North America south to Zacatecas, Mexico, though it was considered more of an eastern species by Mitchell (1934) (<xref ref-type="fig" rid="F12">Figure 12</xref>).
                    </p><fig id="F12" position="float" orientation="portrait"><label>Figure 12.</label><caption><p>Distribution of <italic><tp:taxon-name>Megachile mendica</tp:taxon-name></italic>.</p></caption><graphic xmlns:xlink="http://www.w3.org/1999/xlink" xlink:href="ZooKeys-221-031-g012.jpg" position="float" orientation="portrait" xlink:type="simple"/></fig></tp:treatment-sec><tp:treatment-sec><!--Section generated to contain objects referenced in tp:taxon-treatment.--><fig id="F6" position="float" orientation="portrait"><label>Figure 6.</label><caption><p>Male metasomal characters <bold>A–B</bold> Ventral view of true apical margin of T6 <bold>A</bold> Submedial teeth closer to each other than to lateral teeth, or distances equal <bold>B</bold> Submedial teeth closer to lateral teeth than each other <bold>C–I</bold> Male T6 posterior view <bold>C</bold> <italic><tp:taxon-name>Megachile gentilis</tp:taxon-name></italic> <bold>D</bold> <italic><tp:taxon-name>Megachile mendica</tp:taxon-name></italic> <bold>E</bold> <italic><tp:taxon-name>Megachile snowi</tp:taxon-name></italic> <bold>F</bold> <italic><tp:taxon-name>Megachile coquilletti</tp:taxon-name></italic> <bold>G</bold> <italic><tp:taxon-name>Megachile brevis</tp:taxon-name></italic> <bold>H</bold> <italic><tp:taxon-name>Megachile onobrychidis</tp:taxon-name></italic> <bold>I</bold> <italic><tp:taxon-name>Megachile lippiae</tp:taxon-name></italic>. <bold>J, K</bold> Metasoma dorsal view <bold>J</bold> <italic><tp:taxon-name>Megachile gentilis</tp:taxon-name></italic> <bold>K</bold> male <italic><tp:taxon-name>Megachile mendica</tp:taxon-name></italic>.</p></caption><graphic xmlns:xlink="http://www.w3.org/1999/xlink" xlink:href="ZooKeys-221-031-g006.jpg" position="float" orientation="portrait" xlink:type="simple"/></fig><fig id="F4" position="float" orientation="portrait"><label>Figure 4.</label><caption><p><bold>A</bold> Female mandible with even concavity <bold>B</bold> Female mandible with angulation <bold>C</bold> male <italic><tp:taxon-name>Megachile texana</tp:taxon-name></italic> head dorsal view of ocelli distances <bold>D</bold> Male <italic><tp:taxon-name>Megachile brevis</tp:taxon-name></italic> head dorsal view of ocelli distances <bold>E</bold> <italic><tp:taxon-name>Megachile brevis</tp:taxon-name></italic> front tarsus <bold>F</bold> <italic><tp:taxon-name>Megachile coquilletti</tp:taxon-name></italic> front tarsus</p></caption><graphic xmlns:xlink="http://www.w3.org/1999/xlink" xlink:href="ZooKeys-221-031-g004.jpg" position="float" orientation="portrait" xlink:type="simple"/></fig><fig id="F5" position="float" orientation="portrait"><label>Figure 5.</label><caption><p><bold>A–I</bold> Lateral view of T5-6 <bold>A</bold> <italic><tp:taxon-name>Megachile brevis</tp:taxon-name></italic> <bold>B</bold> <italic><tp:taxon-name>Megachile coquilletti</tp:taxon-name></italic> <bold>C</bold> <italic><tp:taxon-name>Megachile gentilis</tp:taxon-name></italic> <bold>D</bold> <italic><tp:taxon-name>Megachile mendica</tp:taxon-name></italic> <bold>E</bold> <italic><tp:taxon-name>Megachile onobrychidis</tp:taxon-name></italic> <bold>F</bold> <italic><tp:taxon-name>Megachile pankus</tp:taxon-name></italic> <bold>G</bold> <italic><tp:taxon-name>Megachile pseudobrevis</tp:taxon-name></italic> <bold>H</bold> <italic><tp:taxon-name>Megachile snowi</tp:taxon-name></italic> <bold>I</bold> <italic><tp:taxon-name>Megachile texana</tp:taxon-name></italic> <bold>J–K</bold> Dorsal view of metasoma <bold>J</bold> <italic><tp:taxon-name>Megachile lippiae</tp:taxon-name></italic> <bold>K</bold> <italic><tp:taxon-name>Megachile texana</tp:taxon-name></italic>.</p></caption><graphic xmlns:xlink="http://www.w3.org/1999/xlink" xlink:href="ZooKeys-221-031-g005.jpg" position="float" orientation="portrait" xlink:type="simple"/></fig><fig id="F7" position="float" orientation="portrait"><label>Figure 7.</label><caption><p>Male hidden sterna and genitalia. <bold>A</bold> <italic><tp:taxon-name>Megachile brevis</tp:taxon-name></italic>:1.S5 2.S6 3.S8 4. genitalia <bold>B</bold> <italic><tp:taxon-name>Megachile coquilletti</tp:taxon-name></italic>: 1. S5 2. S6 3. S8 4. genitalia <bold>C</bold> <italic><tp:taxon-name>Megachile gentilis</tp:taxon-name></italic>: 1. S5 2. S6 3. S8 4. genitalia <bold>D</bold> <italic><tp:taxon-name>Megachile lippiae</tp:taxon-name></italic>: 1. S5 2. S6 3. S8 4. genitalia <bold>E</bold> <italic><tp:taxon-name>Megachile mendica</tp:taxon-name></italic>: 1. S5 2. S6 3. S8 4. genitalia <bold>F</bold> <italic><tp:taxon-name>Megachile snowi</tp:taxon-name></italic>: 1. S5 2. S6 3. S8 4. genitalia <bold>G</bold> <italic><tp:taxon-name>Megachile texana</tp:taxon-name></italic>: 1. S5 2. S6 3. S8 4. genitalia.</p></caption><graphic xmlns:xlink="http://www.w3.org/1999/xlink" xlink:href="ZooKeys-221-031-g007.jpg" position="float" orientation="portrait" xlink:type="simple"/></fig></tp:treatment-sec><ref-list><ref id="B4"><mixed-citation xmlns:xlink="http://www.w3.org/1999/xlink" xlink:type="simple"><person-group><name name-style="western"><surname>Baker</surname><given-names>JR</given-names></name><name name-style="western"><surname>Kuhn</surname><given-names>ED</given-names></name><name name-style="western"><surname>Bambara</surname><given-names>SB</given-names></name></person-group> (<year>1985</year>)<article-title> Nests and immature stages of leafcutter bees (Hymenoptera: <italic>Megachile</italic>).</article-title><source>Journal of the Kansas Entomological Society </source><volume>58</volume>: <fpage>290</fpage>-<lpage>313</lpage>.</mixed-citation></ref><ref id="B30"><mixed-citation xmlns:xlink="http://www.w3.org/1999/xlink" xlink:type="simple"><person-group><name name-style="western"><surname>Williams</surname><given-names>HJ</given-names></name><name name-style="western"><surname>Strand</surname><given-names>MR</given-names></name><name name-style="western"><surname>Elzen</surname><given-names>GW</given-names></name><name name-style="western"><surname>Vinson</surname><given-names>SB</given-names></name><name name-style="western"><surname>Merritt</surname><given-names>SJ</given-names></name></person-group> (<year>1986</year>)<article-title> Nesting behavior, nest architecture, and use of Dufour’s gland lipids in nest provisioning by <italic>Megachile integra</italic> and <italic>M. mendica mendica</italic> (Hymenoptera: Megachilidae).</article-title><source>Journal of the Kansas Entomological Society </source><volume>59</volume>: <fpage>588</fpage>-<lpage>597</lpage>.</mixed-citation></ref><ref id="B16"><mixed-citation xmlns:xlink="http://www.w3.org/1999/xlink" xlink:type="simple"><person-group><name name-style="western"><surname>Krombein</surname><given-names>KV</given-names></name></person-group> (<year>1967</year>)<source> Trap-nesting wasps and bees: life histories, nests and associates.</source><publisher-name>Smithsonian Press</publisher-name>, <publisher-loc>Washington DC</publisher-loc>, <lpage>570</lpage> pp.doi: <ext-link ext-link-type="uri" xlink:href="http://dx.doi.org/10.5962/bhl.title.46295" xlink:type="simple">10.5962/bhl.title.46295</ext-link></mixed-citation></ref><ref id="B18"><mixed-citation xmlns:xlink="http://www.w3.org/1999/xlink" xlink:type="simple"><person-group><name name-style="western"><surname>Medler</surname><given-names>JT</given-names></name></person-group> (<year>1965</year>)<article-title> A note on <italic>Megachile mendica</italic> Cresson in trap nests in Wisconsin (Hymenoptera: Megachilidae).</article-title><source>Proceedings of the Entomological Society of Washington </source><volume>67</volume>: <fpage>113</fpage>-<lpage>116</lpage>.</mixed-citation></ref></ref-list></tp:taxon-treatment>
