# Supplementary material for: A revision of the Megachile subgenus Litomegachile Mitchell with an illustrated key and description of a new species (Hymenoptera, Megachilidae, Megachilini)
Source: Zookeys. 2012 Sep 13;(221):31–61. doi: 10.3897/zookeys.221.3234 (PMC3487634; doi:10.3897/zookeys.221.3234)
Supplement: XML Treatment for Megachile (Litomegachile) onobrychidis [file zookeys.221.3234-treatment6.xml]

<!DOCTYPE tp:taxon-treatment
  PUBLIC "-//TaxonX//DTD Taxonomic Treatment Publishing DTD v0 20100105//EN" "tax-treatment-NSO.dtd">
<tp:taxon-treatment xmlns:tp="http://www.plazi.org/taxpub"><tp:treatment-meta><mixed-citation publication-type="journal"><person-group><name><surname>Bzdyk</surname><given-names>Emily L.</given-names></name></person-group><article-title>A revision of the 
                    <italic>Megachile</italic> subgenus 
                    <italic>Litomegachile</italic> Mitchell with an illustrated key and description of a new species (Hymenoptera, Megachilidae, Megachilini)
                </article-title><source>Zookeys</source><day>13</day><month>9</month><year>2012</year><volume>2012</volume><issue>221</issue><fpage>31</fpage><lpage>61</lpage><pub-id pub-id-type="doi">10.3897/zookeys.221.3234</pub-id></mixed-citation></tp:treatment-meta><tp:nomenclature><tp:taxon-name>
                        <tp:taxon-name-part taxon-name-part-type="genus">Megachile</tp:taxon-name-part>
                        (<tp:taxon-name-part taxon-name-part-type="subgenus">Litomegachile</tp:taxon-name-part>)
                        <tp:taxon-name-part taxon-name-part-type="species">onobrychidis</tp:taxon-name-part>
                    <object-id xmlns:xlink="http://www.w3.org/1999/xlink" xlink:type="simple">http://species-id.net/wiki/Megachile_onobrychidis</object-id>
								</tp:taxon-name><tp:taxon-authority>Cockerell, 1908 </tp:taxon-authority><tp:nomenclature-citation-list><tp:nomenclature-citation><tp:taxon-name>Megachile onobrychidis</tp:taxon-name><comment> Cockerell, 1908: 266 Holotype male, USA: New Mexico (CAS).</comment></tp:nomenclature-citation></tp:nomenclature-citation-list></tp:nomenclature><tp:treatment-sec sec-type="Diagnosis"><title>Diagnosis.</title><p>The male <italic><tp:taxon-name>Megachile onobrychidis</tp:taxon-name></italic> is best distinguished from other species in this subgenus by the lack of a white tomentum on T6.The female <italic><tp:taxon-name>Megachile onobrychidis</tp:taxon-name></italic> resembles <italic><tp:taxon-name>Megachile brevis</tp:taxon-name></italic>, but with entirely black setae on S6 and apically on S5, and no pale appressed pubescence on T6.
                    </p><p><bold>Female.</bold> Body length9–12 mm. Mandible 4-toothed with no angulation on surface between teeth 3 and 4 (<xref ref-type="fig" rid="F4">Figure 4A</xref>). T2-3 with deep transverse basal groove, T4 with shallow groove. T1-5 with apical fringes of white hair that covers marginal zone; T1-2 with thin or medially interrupted fringes of white hair, and white discal pubescence; T3-5 with black discal pubescence. T6 convex basally and concave apically in profile, and concave laterally in dorsal view; with erect setae basally and black appressed pubescence. S1-4 with ivory setae; S5 with black setae apically, ivory setae basally; S6 with black setae (<xref ref-type="fig" rid="F5">Figure 5E</xref>).
                    </p><p><bold>Male.</bold> Body length7-9 mm. Mandible 3-toothed. Ocellocular distance equal to ocelloccipital distance (<xref ref-type="fig" rid="F4">Figure 4D</xref>). T1-2 with white discal pubescence; T4-6 with white discal pubescence basally, black pubescence apically. Head and mesosoma with white pubescence (may appear yellow in early season specimens). T5 with complete fringe of white hair that covers marginal zone. T6 without tomentum, hairs sparse and discal surface clearly visible beneath (<xref ref-type="fig" rid="F6">Figure 6H</xref>); transverse carina variable in shape, usually with indistinct medial notch and asymmetrical jagged projections; true apical margin with submedial teeth closer to lateral teeth than each other (<xref ref-type="fig" rid="F6">Figure 6B</xref>). Genitalia and hidden sterna resemble those of <italic><tp:taxon-name>Megachile brevis</tp:taxon-name></italic> (<xref ref-type="fig" rid="F7">Figures 7A1-A4</xref>).
                    </p></tp:treatment-sec><tp:treatment-sec sec-type="Variability"><title>Variability.</title><p>Male <italic><tp:taxon-name>Megachile onobrychidis</tp:taxon-name></italic> are separated from <italic><tp:taxon-name>Megachile brevis</tp:taxon-name></italic> in part by the lack of a tomentum on T6. Some specimens have no tomentum while others have sparse tomentum type hairs, but as long as these hairs are sparse enough so that the tergal surface is still visible, they are <italic><tp:taxon-name>Megachile onobrychidis</tp:taxon-name></italic>.
                    </p></tp:treatment-sec><tp:treatment-sec sec-type="Distribution"><title>Distribution of material examined.</title><p>USA: Arizona: Cochise County (Aug.); California: Calaveras, Colusa Contra Costa, Humboldt, Imperial, Lake, Lassen, Los Angeles, Mendocino, Merced, Modoc, Monterey, Napa, Nevada, Orange, Placer, Plumas, Riverside, Sacramento, San Bernardino, Shasta, Siskiyou, Sonoma, Stanislaus, Tehama, Tuolumne, Tulare, Yolo and Yuba Counties (May-Oct.); Idaho: Canyon County (Aug.); Nevada: Churchill, Elko, Humboldt, Lyon and Washoe Counties (Jun.-Aug.); Oregon: Cassia and Jackson Counties (Jun.-Jul.); Utah: Cache and Wasatch Counties (Jun.-Aug.); MEXICO: Sinaloa, Sonora. 126 females, 193 males.</p></tp:treatment-sec><tp:treatment-sec sec-type="Flower records"><title>Flower records.</title><p><italic><tp:taxon-name>Asclepias speciosa</tp:taxon-name></italic> (<tp:taxon-name>Asclepiadaceae</tp:taxon-name>), <italic><tp:taxon-name>Calothamnus</tp:taxon-name></italic> sp. (<tp:taxon-name>Myrtaceae</tp:taxon-name>), <italic><tp:taxon-name>Clarkia biloba</tp:taxon-name></italic> (<tp:taxon-name>Onagraceae</tp:taxon-name>), <italic><tp:taxon-name>Clarkia dudleyana</tp:taxon-name></italic> (<tp:taxon-name>Onagraceae</tp:taxon-name>), <italic><tp:taxon-name>Clarkia unguiculata</tp:taxon-name></italic> (<tp:taxon-name>Onagraceae</tp:taxon-name>), <italic><tp:taxon-name>Dalea polydenia</tp:taxon-name></italic> (<tp:taxon-name>Fabaceae</tp:taxon-name>), <italic><tp:taxon-name>Daucus</tp:taxon-name></italic> sp.(<tp:taxon-name>Apiaceae</tp:taxon-name>), <italic><tp:taxon-name>Grindelia camporum</tp:taxon-name></italic><!--PageBreak--> (<tp:taxon-name>Asteraceae</tp:taxon-name>), <italic><tp:taxon-name>Lactuca pulchella</tp:taxon-name></italic> (<tp:taxon-name>Asteraceae</tp:taxon-name>), <italic><tp:taxon-name>Mentzelia</tp:taxon-name></italic> sp. (<tp:taxon-name>Loasaceae</tp:taxon-name>), <italic><tp:taxon-name>Phacelia</tp:taxon-name></italic> sp. (<tp:taxon-name>Hydrophyllaceae</tp:taxon-name>), <italic><tp:taxon-name>Polygonum aubertii</tp:taxon-name></italic> (<tp:taxon-name>Polygonaceae</tp:taxon-name>).
                    </p></tp:treatment-sec><tp:treatment-sec sec-type="Comments"><title>Comments.</title><p><xref ref-type="bibr" rid="B22">Mitchell (1935)</xref> listed this species as a subspecies of <italic><tp:taxon-name>Megachile brevis</tp:taxon-name></italic>. It was elevated to species level by <xref ref-type="bibr" rid="B26">Sheffield et al. (2011)</xref>. It is a western North American species extending south to Sinaloa, Mexico. (<xref ref-type="fig" rid="F13">Figure 13</xref>).
                    </p><fig id="F13" position="float" orientation="portrait"><label>Figure 13.</label><caption><p>Distribution of <italic><tp:taxon-name>Megachile onobrychidis</tp:taxon-name></italic>.</p></caption><graphic xmlns:xlink="http://www.w3.org/1999/xlink" xlink:href="ZooKeys-221-031-g013.jpg" position="float" orientation="portrait" xlink:type="simple"/></fig></tp:treatment-sec><tp:treatment-sec><!--Section generated to contain objects referenced in tp:taxon-treatment.--><fig id="F4" position="float" orientation="portrait"><label>Figure 4.</label><caption><p><bold>A</bold> Female mandible with even concavity <bold>B</bold> Female mandible with angulation <bold>C</bold> male <italic><tp:taxon-name>Megachile texana</tp:taxon-name></italic> head dorsal view of ocelli distances <bold>D</bold> Male <italic><tp:taxon-name>Megachile brevis</tp:taxon-name></italic> head dorsal view of ocelli distances <bold>E</bold> <italic><tp:taxon-name>Megachile brevis</tp:taxon-name></italic> front tarsus <bold>F</bold> <italic><tp:taxon-name>Megachile coquilletti</tp:taxon-name></italic> front tarsus</p></caption><graphic xmlns:xlink="http://www.w3.org/1999/xlink" xlink:href="ZooKeys-221-031-g004.jpg" position="float" orientation="portrait" xlink:type="simple"/></fig><fig id="F5" position="float" orientation="portrait"><label>Figure 5.</label><caption><p><bold>A–I</bold> Lateral view of T5-6 <bold>A</bold> <italic><tp:taxon-name>Megachile brevis</tp:taxon-name></italic> <bold>B</bold> <italic><tp:taxon-name>Megachile coquilletti</tp:taxon-name></italic> <bold>C</bold> <italic><tp:taxon-name>Megachile gentilis</tp:taxon-name></italic> <bold>D</bold> <italic><tp:taxon-name>Megachile mendica</tp:taxon-name></italic> <bold>E</bold> <italic><tp:taxon-name>Megachile onobrychidis</tp:taxon-name></italic> <bold>F</bold> <italic><tp:taxon-name>Megachile pankus</tp:taxon-name></italic> <bold>G</bold> <italic><tp:taxon-name>Megachile pseudobrevis</tp:taxon-name></italic> <bold>H</bold> <italic><tp:taxon-name>Megachile snowi</tp:taxon-name></italic> <bold>I</bold> <italic><tp:taxon-name>Megachile texana</tp:taxon-name></italic> <bold>J–K</bold> Dorsal view of metasoma <bold>J</bold> <italic><tp:taxon-name>Megachile lippiae</tp:taxon-name></italic> <bold>K</bold> <italic><tp:taxon-name>Megachile texana</tp:taxon-name></italic>.</p></caption><graphic xmlns:xlink="http://www.w3.org/1999/xlink" xlink:href="ZooKeys-221-031-g005.jpg" position="float" orientation="portrait" xlink:type="simple"/></fig><fig id="F6" position="float" orientation="portrait"><label>Figure 6.</label><caption><p>Male metasomal characters <bold>A–B</bold> Ventral view of true apical margin of T6 <bold>A</bold> Submedial teeth closer to each other than to lateral teeth, or distances equal <bold>B</bold> Submedial teeth closer to lateral teeth than each other <bold>C–I</bold> Male T6 posterior view <bold>C</bold> <italic><tp:taxon-name>Megachile gentilis</tp:taxon-name></italic> <bold>D</bold> <italic><tp:taxon-name>Megachile mendica</tp:taxon-name></italic> <bold>E</bold> <italic><tp:taxon-name>Megachile snowi</tp:taxon-name></italic> <bold>F</bold> <italic><tp:taxon-name>Megachile coquilletti</tp:taxon-name></italic> <bold>G</bold> <italic><tp:taxon-name>Megachile brevis</tp:taxon-name></italic> <bold>H</bold> <italic><tp:taxon-name>Megachile onobrychidis</tp:taxon-name></italic> <bold>I</bold> <italic><tp:taxon-name>Megachile lippiae</tp:taxon-name></italic>. <bold>J, K</bold> Metasoma dorsal view <bold>J</bold> <italic><tp:taxon-name>Megachile gentilis</tp:taxon-name></italic> <bold>K</bold> male <italic><tp:taxon-name>Megachile mendica</tp:taxon-name></italic>.</p></caption><graphic xmlns:xlink="http://www.w3.org/1999/xlink" xlink:href="ZooKeys-221-031-g006.jpg" position="float" orientation="portrait" xlink:type="simple"/></fig><fig id="F7" position="float" orientation="portrait"><label>Figure 7.</label><caption><p>Male hidden sterna and genitalia. <bold>A</bold> <italic><tp:taxon-name>Megachile brevis</tp:taxon-name></italic>:1.S5 2.S6 3.S8 4. genitalia <bold>B</bold> <italic><tp:taxon-name>Megachile coquilletti</tp:taxon-name></italic>: 1. S5 2. S6 3. S8 4. genitalia <bold>C</bold> <italic><tp:taxon-name>Megachile gentilis</tp:taxon-name></italic>: 1. S5 2. S6 3. S8 4. genitalia <bold>D</bold> <italic><tp:taxon-name>Megachile lippiae</tp:taxon-name></italic>: 1. S5 2. S6 3. S8 4. genitalia <bold>E</bold> <italic><tp:taxon-name>Megachile mendica</tp:taxon-name></italic>: 1. S5 2. S6 3. S8 4. genitalia <bold>F</bold> <italic><tp:taxon-name>Megachile snowi</tp:taxon-name></italic>: 1. S5 2. S6 3. S8 4. genitalia <bold>G</bold> <italic><tp:taxon-name>Megachile texana</tp:taxon-name></italic>: 1. S5 2. S6 3. S8 4. genitalia.</p></caption><graphic xmlns:xlink="http://www.w3.org/1999/xlink" xlink:href="ZooKeys-221-031-g007.jpg" position="float" orientation="portrait" xlink:type="simple"/></fig></tp:treatment-sec><ref-list><ref id="B22"><mixed-citation xmlns:xlink="http://www.w3.org/1999/xlink" xlink:type="simple"><person-group><name name-style="western"><surname>Mitchell</surname><given-names>TB</given-names></name></person-group> (<year>1935</year>)<article-title> A Revision of the Genus <italic>Megachile</italic> in the Nearctic Region Part 2: Morphology of the male sterna and genital armature and the taxonomy of the subgenera <italic>Litomegachile, Neomegachile</italic> and <italic>Cressoniella</italic>.</article-title><source>Transactions of the American Entomological Society </source><volume>61</volume>: <fpage>1</fpage>-<lpage>44</lpage>.</mixed-citation></ref><ref id="B26"><mixed-citation xmlns:xlink="http://www.w3.org/1999/xlink" xlink:type="simple"><person-group><name name-style="western"><surname>Sheffield</surname><given-names>CS</given-names></name><name name-style="western"><surname>Ratti</surname><given-names>C</given-names></name><name name-style="western"><surname>Packer</surname><given-names>L</given-names></name><name name-style="western"><surname>Griswold</surname><given-names>T</given-names></name></person-group> (<year>2011</year>)<article-title> Leafcutter and Mason Bees of the Genus <italic>Megachile</italic> Latreille (Hymenoptera: Megachilidae) in Canada and Alaska.</article-title><source>Canadian Journal of Arthropod Identification</source><volume>18</volume>. doi: <ext-link ext-link-type="uri" xlink:href="http://dx.doi.org/10.3752/cjai.2011.18." xlink:type="simple">10.3752/cjai.2011.18.</ext-link></mixed-citation></ref></ref-list></tp:taxon-treatment>
