# Supplementary material for: A revision of the Megachile subgenus Litomegachile Mitchell with an illustrated key and description of a new species (Hymenoptera, Megachilidae, Megachilini)
Source: Zookeys. 2012 Sep 13;(221):31–61. doi: 10.3897/zookeys.221.3234 (PMC3487634; doi:10.3897/zookeys.221.3234)
Supplement: XML Treatment for Megachile (Litomegachile) pankus [file zookeys.221.3234-treatment7.xml]

<!DOCTYPE tp:taxon-treatment
  PUBLIC "-//TaxonX//DTD Taxonomic Treatment Publishing DTD v0 20100105//EN" "tax-treatment-NSO.dtd">
<tp:taxon-treatment xmlns:tp="http://www.plazi.org/taxpub"><tp:treatment-meta><mixed-citation publication-type="journal"><person-group><name><surname>Bzdyk</surname><given-names>Emily L.</given-names></name></person-group><article-title>A revision of the 
                    <italic>Megachile</italic> subgenus 
                    <italic>Litomegachile</italic> Mitchell with an illustrated key and description of a new species (Hymenoptera, Megachilidae, Megachilini)
                </article-title><source>Zookeys</source><day>13</day><month>9</month><year>2012</year><volume>2012</volume><issue>221</issue><fpage>31</fpage><lpage>61</lpage><pub-id pub-id-type="doi">10.3897/zookeys.221.3234</pub-id></mixed-citation></tp:treatment-meta><tp:nomenclature><tp:taxon-name>
                        <tp:taxon-name-part taxon-name-part-type="genus">Megachile</tp:taxon-name-part>
                        (<tp:taxon-name-part taxon-name-part-type="subgenus">Litomegachile</tp:taxon-name-part>)
                        <tp:taxon-name-part taxon-name-part-type="species">pankus</tp:taxon-name-part>
                    <object-id xmlns:xlink="http://www.w3.org/1999/xlink" xlink:type="simple">urn:lsid:zoobank.org:act:80ED5270-BA6B-42C8-AB4B-AEFA7A531D7A</object-id>
								<object-id xmlns:xlink="http://www.w3.org/1999/xlink" xlink:type="simple">http://species-id.net/wiki/Megachile_pankus</object-id>
								</tp:taxon-name><tp:taxon-status xmlns:xlink="http://www.w3.org/1999/xlink" xlink:type="simple">sp. n.</tp:taxon-status></tp:nomenclature><tp:treatment-sec sec-type="Type material"><title>Type material.</title><p>Holotype female: MEXICO: Hidalgo, Pachuca, 11 Jun 1935, R. M. and G. E. Bohart (BBSL). Paratypes: 1 female: MEXICO: Sonora, Alamos, 4 Sep 1991 (AMNH), 1 female: MEXICO: Sinaloa, Mazatlan 28 Oct 1969 (BBSL); 1 female: MEXICO: Sinaloa, 4 mi NW Choix, 31 Aug 1968 (BMEC); 1 female: MEXICO: Sinaloa, 6 mi NW Choix, 6 Aug 1968 (BMEC).</p></tp:treatment-sec><tp:treatment-sec sec-type="Diagnosis"><title>Diagnosis.</title><p><italic><tp:taxon-name>Megachile pankus</tp:taxon-name></italic> is unique among <italic><tp:taxon-name>Litomegachile</tp:taxon-name></italic> species because the female has a mandible with an angulation between teeth 3 and 4, and T6 is basally convex and apically concave. No other species in the subgenus has this combination of characters. The female <italic><tp:taxon-name>Megachile onobrychidis</tp:taxon-name></italic> has similar metasomal features, but has more<!--PageBreak--> black setae on S6, while <italic><tp:taxon-name>Megachile pankus</tp:taxon-name></italic> has only a few black setae on T6. It can also be further distinguished from <italic><tp:taxon-name>Megachile onobrychidis</tp:taxon-name></italic> and <italic><tp:taxon-name>Megachile brevis</tp:taxon-name></italic> by the angulation between teeth 3 and 4 of the mandible. T6 is convex basally and concave apically in profile, and concave laterally in dorsal view, which distinguishes it from <italic><tp:taxon-name>Megachile mendica</tp:taxon-name></italic> or <italic><tp:taxon-name>Megachile gentilis</tp:taxon-name></italic>.
                    </p></tp:treatment-sec><tp:treatment-sec sec-type="Female description"><title>Female description.</title><p>Body length 10 mm. Forewing length 7 mm. Head: HL 0.7× HW; compound eyes convergent below, with upper inner margins slightly convergent above; lateral ocelli closer to margin of vertex than edge of compound eye; compound eye width 1.1× width of genal area in lateral view; clypeus twice as wide as high (<xref ref-type="fig" rid="F3">Figure 3B</xref>); clypeus and supraclypeal area slightly convex; punctation fine, with larger punctures on clypeus, becoming smaller on supraclypeal, paraocular area, vertex and rest of head; punctures never separated by more than 0.3× puncture diameter; labrum width 0.8× length; AD 3× width of antennal socket, ID 0.6× ASO; ID 1.36× length of scape; mandible with recessed cutting edges between teeth 3 and 4 and incomplete recessed cutting edge that forms rough right angle between teeth 3 and 2; surface between teeth 3 and 4 angulate (<xref ref-type="fig" rid="F2">Figure 2C</xref>, <xref ref-type="fig" rid="F4">4B</xref>); scape length 4.3× width, with white setae; pedicel and F1 width 0.8× length; pedicel length 0.8× F1; F2-6 length equal to width; F7-8 length 0.9× width; F9 length 0.8× width; F10 length 0.7× width; Mesosoma: mesepisternum convex, large and pronounced, twice as wide as pronotum; scutum length 0.8× width; scutellum length 0.3× scutum length, scutellum width 0.4× scutellum length; tegula twice as long as wide; scutum 7.2× width of tegula. Wings: forewing length 2.7× width; WCL 0.8 × length of wing; SL 0.2 × MCL; with two submarginal cells, first submar<!--PageBreak-->ginal crossvein angled parallel to medial vein, second submarginal crossvein angulate; distance from distal edge of stigma to wing base 0.7× distance from wing base to distal edge of marginal cell; hindwing with jugal lobe that does not extend past cubital cell; LTJ 0.3× HWL; LTV 0.5 × HWL (<xref ref-type="fig" rid="F3">Figure 3A</xref>). Legs: ratio of segment length of foreleg (compared to FL): CL 0.6×, TL 0.3×, FL 1×, TBL 0.9×, TRL 1.2×, BTL 0.5×, DTL 0.3×; foreleg with tibial spur modified as antennal cleaner, TSL 0.2×; midleg segment ratios: CL 0.7×, TL 0.4×, FL 1×, TBL 1×, TRL 1.3×, BTL 0.7×, DTL 0.3×; foreleg with tibial spur, TSL 0.3× TBL; hindleg segment ratios: CL 0.5×, TL 0.3×, FL 1×, TBL 0.9×, TRL 1.4×, BTL 0.7×, DTL 0.3×; tibia with two spurs, TSL 0.4× TBL; hindleg with basitarsus dilated 4.5× width of distitarsus (<xref ref-type="fig" rid="F3">Figure 3C</xref>). Metasoma: T2-4 with shallow transverse basal grooves; T1-5 with apical fringes of white hair covering marginal zone, T1-2 fringe widths 0.2× width of discal surface medially, T3-5 fringe widths 0.3a width of discal surface medially; T1-2 apical fringes of white hair more sparse, marginal zone slightly visible between hairs; T1-5 with white discal pubescence; T6 discal surface with black appressed pubescence and black erect setae; T6 convex basally and concave apically in profile, and concave laterally in dorsal view;S1-5 with yellow setae; S6 with yellow setae and some black setae apically (<xref ref-type="fig" rid="F5">Figure 5F</xref>). Color: Body black, legs brownish distally, wing membrane slightly tinted brown, veins brown (<xref ref-type="fig" rid="F2">Figure 2A-B</xref>). Pubescence: White on head except ocellar region black; paraocular area, supraclypeal area and clypeus with dense pubescence obscuring view of integument; vertex with sparse pubescence with integument visible beneath; genal area with pubescence sparse beginning at dorsal surface, progressively more dense toward malar area. Mesosomal pubescence white; dense around tegula and behind scutellum, sparse on scutum, dense on ventral mesosomal surface.
                    </p></tp:treatment-sec><tp:treatment-sec sec-type="Male"><title>Male.</title><p>unknown</p></tp:treatment-sec><tp:treatment-sec sec-type="Etymology"><title>Etymology.</title><p>The species name ‘<italic>pankus’</italic> is a nonsense combination.
                    </p></tp:treatment-sec><tp:treatment-sec sec-type="Distribution"><title>Distribution.</title><p><italic><tp:taxon-name>Megachile pankus</tp:taxon-name></italic> has only been collected in Mexico (<xref ref-type="fig" rid="F14">Figure 14</xref>).
                    </p><fig id="F14" position="float" orientation="portrait"><label>Figure 14.</label><caption><p>Distribution of <italic><tp:taxon-name>Megachile pankus</tp:taxon-name></italic> (red indicates locality of holotype).</p></caption><graphic xmlns:xlink="http://www.w3.org/1999/xlink" xlink:href="ZooKeys-221-031-g014.jpg" position="float" orientation="portrait" xlink:type="simple"/></fig></tp:treatment-sec><tp:treatment-sec sec-type="Flower records"><title>Flower records.</title><p><italic><tp:taxon-name>Petalostemon</tp:taxon-name></italic> sp. (<tp:taxon-name>Fabaceae</tp:taxon-name>).
                    </p></tp:treatment-sec><tp:treatment-sec><!--Section generated to contain objects referenced in tp:taxon-treatment.--><fig id="F3" position="float" orientation="portrait"><label>Figure 3.</label><caption><p>Measurement points for <italic><tp:taxon-name>Megachile pankus</tp:taxon-name></italic> <bold>A</bold> Wing measurements <bold>B</bold> Head measurements <bold>C</bold> Foreleg, midleg and hindleg measurements. Abbreviations: <bold>MCL</bold>=marginal cell length <bold>SL</bold>= stigma length <bold>WCL</bold>= wing cells length <bold>HWL</bold>=hind wing length <bold>LTV</bold>=length to vannal lobe <bold>LTJ</bold>= length to jugal lobe <bold>HW</bold>= head width <bold>HL</bold>=head length <bold>ASO</bold>= distance from antennal socket to anterior ocellus <bold>AD</bold>= antennocular distance <bold>ID</bold>= interantennal distance <bold>CW</bold>=clypeus width <bold>DTL</bold>=distitarsus length <bold>TRL</bold>=tarsus length <bold>BTL</bold>=basitarsus length <bold>TSL</bold>=tibial spur length <bold>TBL</bold>=tibia length <bold>FL</bold>=femur length <bold>TL</bold>=trochanter length <bold>CL</bold>=coxa length.</p></caption><graphic xmlns:xlink="http://www.w3.org/1999/xlink" xlink:href="ZooKeys-221-031-g003.jpg" position="float" orientation="portrait" xlink:type="simple"/></fig><fig id="F2" position="float" orientation="portrait"><label>Figure 2.</label><caption><p><italic><tp:taxon-name>Megachile pankus</tp:taxon-name></italic> <bold>A</bold> Lateral view <bold>B</bold> Dorsal view <bold>C</bold> Mandible showing angulation.</p></caption><graphic xmlns:xlink="http://www.w3.org/1999/xlink" xlink:href="ZooKeys-221-031-g002.jpg" position="float" orientation="portrait" xlink:type="simple"/></fig><fig id="F4" position="float" orientation="portrait"><label>Figure 4.</label><caption><p><bold>A</bold> Female mandible with even concavity <bold>B</bold> Female mandible with angulation <bold>C</bold> male <italic><tp:taxon-name>Megachile texana</tp:taxon-name></italic> head dorsal view of ocelli distances <bold>D</bold> Male <italic><tp:taxon-name>Megachile brevis</tp:taxon-name></italic> head dorsal view of ocelli distances <bold>E</bold> <italic><tp:taxon-name>Megachile brevis</tp:taxon-name></italic> front tarsus <bold>F</bold> <italic><tp:taxon-name>Megachile coquilletti</tp:taxon-name></italic> front tarsus</p></caption><graphic xmlns:xlink="http://www.w3.org/1999/xlink" xlink:href="ZooKeys-221-031-g004.jpg" position="float" orientation="portrait" xlink:type="simple"/></fig><fig id="F5" position="float" orientation="portrait"><label>Figure 5.</label><caption><p><bold>A–I</bold> Lateral view of T5-6 <bold>A</bold> <italic><tp:taxon-name>Megachile brevis</tp:taxon-name></italic> <bold>B</bold> <italic><tp:taxon-name>Megachile coquilletti</tp:taxon-name></italic> <bold>C</bold> <italic><tp:taxon-name>Megachile gentilis</tp:taxon-name></italic> <bold>D</bold> <italic><tp:taxon-name>Megachile mendica</tp:taxon-name></italic> <bold>E</bold> <italic><tp:taxon-name>Megachile onobrychidis</tp:taxon-name></italic> <bold>F</bold> <italic><tp:taxon-name>Megachile pankus</tp:taxon-name></italic> <bold>G</bold> <italic><tp:taxon-name>Megachile pseudobrevis</tp:taxon-name></italic> <bold>H</bold> <italic><tp:taxon-name>Megachile snowi</tp:taxon-name></italic> <bold>I</bold> <italic><tp:taxon-name>Megachile texana</tp:taxon-name></italic> <bold>J–K</bold> Dorsal view of metasoma <bold>J</bold> <italic><tp:taxon-name>Megachile lippiae</tp:taxon-name></italic> <bold>K</bold> <italic><tp:taxon-name>Megachile texana</tp:taxon-name></italic>.</p></caption><graphic xmlns:xlink="http://www.w3.org/1999/xlink" xlink:href="ZooKeys-221-031-g005.jpg" position="float" orientation="portrait" xlink:type="simple"/></fig></tp:treatment-sec></tp:taxon-treatment>
