# Supplementary material for: A revision of the Megachile subgenus Litomegachile Mitchell with an illustrated key and description of a new species (Hymenoptera, Megachilidae, Megachilini)
Source: Zookeys. 2012 Sep 13;(221):31–61. doi: 10.3897/zookeys.221.3234 (PMC3487634; doi:10.3897/zookeys.221.3234)
Supplement: XML Treatment for Megachile pseudobrevis [file zookeys.221.3234-treatment8.xml]

<!DOCTYPE tp:taxon-treatment
  PUBLIC "-//TaxonX//DTD Taxonomic Treatment Publishing DTD v0 20100105//EN" "tax-treatment-NSO.dtd">
<tp:taxon-treatment xmlns:tp="http://www.plazi.org/taxpub"><tp:treatment-meta><mixed-citation publication-type="journal"><person-group><name><surname>Bzdyk</surname><given-names>Emily L.</given-names></name></person-group><article-title>A revision of the 
                    <italic>Megachile</italic> subgenus 
                    <italic>Litomegachile</italic> Mitchell with an illustrated key and description of a new species (Hymenoptera, Megachilidae, Megachilini)
                </article-title><source>Zookeys</source><day>13</day><month>9</month><year>2012</year><volume>2012</volume><issue>221</issue><fpage>31</fpage><lpage>61</lpage><pub-id pub-id-type="doi">10.3897/zookeys.221.3234</pub-id></mixed-citation></tp:treatment-meta><tp:nomenclature><tp:taxon-name>
                        <tp:taxon-name-part taxon-name-part-type="genus">Megachile</tp:taxon-name-part>
                        <tp:taxon-name-part taxon-name-part-type="species">pseudobrevis</tp:taxon-name-part>
                    <object-id xmlns:xlink="http://www.w3.org/1999/xlink" xlink:type="simple">http://species-id.net/wiki/Megachile_pseudobrevis</object-id>
								</tp:taxon-name><tp:taxon-authority>Mitchell, 1934</tp:taxon-authority><tp:nomenclature-citation-list><tp:nomenclature-citation><tp:taxon-name>Megachile brevis pseudobrevis</tp:taxon-name><comment> Mitchell, 1934 Holotype female, USA: Florida (NCSU).</comment></tp:nomenclature-citation></tp:nomenclature-citation-list></tp:nomenclature><tp:treatment-sec sec-type="Diagnosis"><title>Diagnosis.</title><p><italic><tp:taxon-name>Megachile pseudobrevis</tp:taxon-name></italic> closely resembles <italic><tp:taxon-name>Megachile brevis</tp:taxon-name></italic> and <italic><tp:taxon-name>Megachile onobrychidis</tp:taxon-name></italic>. The differences between <italic><tp:taxon-name>Megachile pseudobrevis</tp:taxon-name></italic> and <italic><tp:taxon-name>Megachile brevis</tp:taxon-name></italic> are slight. Female <italic><tp:taxon-name>Megachile pseudobrevis</tp:taxon-name></italic> has less black appressed pubescence on T6 than <italic><tp:taxon-name>Megachile brevis</tp:taxon-name></italic>. Also the scopa of <italic><tp:taxon-name>Megachile pseudobrevis</tp:taxon-name></italic> has less black setae than <italic><tp:taxon-name>Megachile onobrychidis</tp:taxon-name></italic>, with black setae being restricted to S6. <italic><tp:taxon-name>Megachile pseudobrevis</tp:taxon-name></italic> has more black setae than <italic><tp:taxon-name>Megachile brevis</tp:taxon-name></italic>, which has often only a few black setae apically on S6.
                    </p><p><bold>Female.</bold> Body length9–11 mm. Mandible 4-toothed, with no angulation between teeth 3 and 4 (<xref ref-type="fig" rid="F4">Figure 4A</xref>). T2-3 with deep transverse basal groove, T4 with shallow basal groove. T1-5 with apical fringes of white hair covering marginal zone; T1-2 with medially<!--PageBreak--> interrupted fringes of white hair. T1 with white discal pubescence; T2 discal pubescence white basally, black apically; T3-5 with black discal pubescence. T6 convex basally and concave apically in profile, concave laterally in dorsal view; with black erect setae basally and black appressed pubescence. S1-5 with ivory setae; S6 with black setae (<xref ref-type="fig" rid="F5">Figure 5G</xref>).
                    </p><p><bold>Male.</bold> Body length7–9 mm. Mandible 3-toothed.Ocellocular distance equal to ocelloccipital distance (<xref ref-type="fig" rid="F4">Figure 4D</xref>). T5 with complete apical fringe of white hair covering marginal zone. T6 with tomentum; transverse carina variable in shape, usually with indistinct medial notch and asymmetrical jagged projections; true apical margin with submedial teeth closer to lateral teeth than each other (<xref ref-type="fig" rid="F6">Figure 6B</xref>). Genitalia and hidden sterna resemble those of <italic><tp:taxon-name>Megachile brevis</tp:taxon-name></italic> (<xref ref-type="fig" rid="F7">Figures 7A1–A4</xref>).
                    </p></tp:treatment-sec><tp:treatment-sec sec-type="Distribution"><title>Distribution of material examined.</title><p>USA: Florida: Alachua, Duval, Monroe and Orange Counties (Mar.-Sep.); 14 females, 16 males.</p></tp:treatment-sec><tp:treatment-sec sec-type="Ecology"><title>Ecology.</title><p><xref ref-type="bibr" rid="B23">Packer (1987)</xref> observed <italic><tp:taxon-name>Megachile pseudobrevis</tp:taxon-name></italic> nesting in tufts of grass, creating nests of single cells. <italic><tp:taxon-name>Megachile pseudobrevis</tp:taxon-name></italic> preferred the commonest flowering plant <italic><tp:taxon-name>Bidens pilosa</tp:taxon-name></italic> (<tp:taxon-name>Asteraceae</tp:taxon-name>) at the site as a source for cutting nesting material, but also used petals from <italic><tp:taxon-name>Eustoma exaltatum</tp:taxon-name></italic> (<tp:taxon-name>Gentianaceae</tp:taxon-name>).Nests were parasitized by the meloid beetle <italic><tp:taxon-name>Nemognatha punctulata</tp:taxon-name></italic> LeConte (<xref ref-type="bibr" rid="B23">Packer 1987</xref>).
                    </p></tp:treatment-sec><tp:treatment-sec sec-type="Flower records"><title>Flower records.</title><p><italic><tp:taxon-name>Balduina angustifolia</tp:taxon-name></italic> (<tp:taxon-name>Asteraceae</tp:taxon-name>), <italic><tp:taxon-name>Bidens pilosa</tp:taxon-name></italic> (<tp:taxon-name>Asteraceae</tp:taxon-name>), <italic><tp:taxon-name>Eriogonum tomentosum</tp:taxon-name></italic> (<tp:taxon-name>Polygonaceae</tp:taxon-name>), <italic><tp:taxon-name>Eustoma exaltatum</tp:taxon-name></italic> (<tp:taxon-name>Gentianaceae</tp:taxon-name>), <italic><tp:taxon-name>Lupinus cumulicola</tp:taxon-name></italic> (<italic><tp:taxon-name>Fabaceae</tp:taxon-name></italic>), <italic><tp:taxon-name>Vitex agnus castus</tp:taxon-name></italic> (<tp:taxon-name>Verbenaceae</tp:taxon-name>).
                    </p></tp:treatment-sec><tp:treatment-sec sec-type="Comments"><title>Comments.</title><p><italic><tp:taxon-name>Megachile pseudobrevis</tp:taxon-name></italic> was originally described as a variety of <italic><tp:taxon-name>Megachile brevis</tp:taxon-name></italic>. It was raised to species level by <xref ref-type="bibr" rid="B26">Sheffield et al. (2011)</xref>. This species has a limited range occurring in the southeastern United States (<xref ref-type="fig" rid="F15">Figure 15</xref>).
                    </p><fig id="F15" position="float" orientation="portrait"><label>Figure 15.</label><caption><p>Distribution of <italic><tp:taxon-name>Megachile pseudobrevis</tp:taxon-name></italic>.</p></caption><graphic xmlns:xlink="http://www.w3.org/1999/xlink" xlink:href="ZooKeys-221-031-g015.jpg" position="float" orientation="portrait" xlink:type="simple"/></fig></tp:treatment-sec><tp:treatment-sec><!--Section generated to contain objects referenced in tp:taxon-treatment.--><fig id="F4" position="float" orientation="portrait"><label>Figure 4.</label><caption><p><bold>A</bold> Female mandible with even concavity <bold>B</bold> Female mandible with angulation <bold>C</bold> male <italic><tp:taxon-name>Megachile texana</tp:taxon-name></italic> head dorsal view of ocelli distances <bold>D</bold> Male <italic><tp:taxon-name>Megachile brevis</tp:taxon-name></italic> head dorsal view of ocelli distances <bold>E</bold> <italic><tp:taxon-name>Megachile brevis</tp:taxon-name></italic> front tarsus <bold>F</bold> <italic><tp:taxon-name>Megachile coquilletti</tp:taxon-name></italic> front tarsus</p></caption><graphic xmlns:xlink="http://www.w3.org/1999/xlink" xlink:href="ZooKeys-221-031-g004.jpg" position="float" orientation="portrait" xlink:type="simple"/></fig><fig id="F5" position="float" orientation="portrait"><label>Figure 5.</label><caption><p><bold>A–I</bold> Lateral view of T5-6 <bold>A</bold> <italic><tp:taxon-name>Megachile brevis</tp:taxon-name></italic> <bold>B</bold> <italic><tp:taxon-name>Megachile coquilletti</tp:taxon-name></italic> <bold>C</bold> <italic><tp:taxon-name>Megachile gentilis</tp:taxon-name></italic> <bold>D</bold> <italic><tp:taxon-name>Megachile mendica</tp:taxon-name></italic> <bold>E</bold> <italic><tp:taxon-name>Megachile onobrychidis</tp:taxon-name></italic> <bold>F</bold> <italic><tp:taxon-name>Megachile pankus</tp:taxon-name></italic> <bold>G</bold> <italic><tp:taxon-name>Megachile pseudobrevis</tp:taxon-name></italic> <bold>H</bold> <italic><tp:taxon-name>Megachile snowi</tp:taxon-name></italic> <bold>I</bold> <italic><tp:taxon-name>Megachile texana</tp:taxon-name></italic> <bold>J–K</bold> Dorsal view of metasoma <bold>J</bold> <italic><tp:taxon-name>Megachile lippiae</tp:taxon-name></italic> <bold>K</bold> <italic><tp:taxon-name>Megachile texana</tp:taxon-name></italic>.</p></caption><graphic xmlns:xlink="http://www.w3.org/1999/xlink" xlink:href="ZooKeys-221-031-g005.jpg" position="float" orientation="portrait" xlink:type="simple"/></fig><fig id="F6" position="float" orientation="portrait"><label>Figure 6.</label><caption><p>Male metasomal characters <bold>A–B</bold> Ventral view of true apical margin of T6 <bold>A</bold> Submedial teeth closer to each other than to lateral teeth, or distances equal <bold>B</bold> Submedial teeth closer to lateral teeth than each other <bold>C–I</bold> Male T6 posterior view <bold>C</bold> <italic><tp:taxon-name>Megachile gentilis</tp:taxon-name></italic> <bold>D</bold> <italic><tp:taxon-name>Megachile mendica</tp:taxon-name></italic> <bold>E</bold> <italic><tp:taxon-name>Megachile snowi</tp:taxon-name></italic> <bold>F</bold> <italic><tp:taxon-name>Megachile coquilletti</tp:taxon-name></italic> <bold>G</bold> <italic><tp:taxon-name>Megachile brevis</tp:taxon-name></italic> <bold>H</bold> <italic><tp:taxon-name>Megachile onobrychidis</tp:taxon-name></italic> <bold>I</bold> <italic><tp:taxon-name>Megachile lippiae</tp:taxon-name></italic>. <bold>J, K</bold> Metasoma dorsal view <bold>J</bold> <italic><tp:taxon-name>Megachile gentilis</tp:taxon-name></italic> <bold>K</bold> male <italic><tp:taxon-name>Megachile mendica</tp:taxon-name></italic>.</p></caption><graphic xmlns:xlink="http://www.w3.org/1999/xlink" xlink:href="ZooKeys-221-031-g006.jpg" position="float" orientation="portrait" xlink:type="simple"/></fig><fig id="F7" position="float" orientation="portrait"><label>Figure 7.</label><caption><p>Male hidden sterna and genitalia. <bold>A</bold> <italic><tp:taxon-name>Megachile brevis</tp:taxon-name></italic>:1.S5 2.S6 3.S8 4. genitalia <bold>B</bold> <italic><tp:taxon-name>Megachile coquilletti</tp:taxon-name></italic>: 1. S5 2. S6 3. S8 4. genitalia <bold>C</bold> <italic><tp:taxon-name>Megachile gentilis</tp:taxon-name></italic>: 1. S5 2. S6 3. S8 4. genitalia <bold>D</bold> <italic><tp:taxon-name>Megachile lippiae</tp:taxon-name></italic>: 1. S5 2. S6 3. S8 4. genitalia <bold>E</bold> <italic><tp:taxon-name>Megachile mendica</tp:taxon-name></italic>: 1. S5 2. S6 3. S8 4. genitalia <bold>F</bold> <italic><tp:taxon-name>Megachile snowi</tp:taxon-name></italic>: 1. S5 2. S6 3. S8 4. genitalia <bold>G</bold> <italic><tp:taxon-name>Megachile texana</tp:taxon-name></italic>: 1. S5 2. S6 3. S8 4. genitalia.</p></caption><graphic xmlns:xlink="http://www.w3.org/1999/xlink" xlink:href="ZooKeys-221-031-g007.jpg" position="float" orientation="portrait" xlink:type="simple"/></fig></tp:treatment-sec><ref-list><ref id="B23"><mixed-citation xmlns:xlink="http://www.w3.org/1999/xlink" xlink:type="simple"><person-group><name name-style="western"><surname>Packer</surname><given-names>L</given-names></name></person-group> (<year>1987</year>)<article-title> The triungulin larva of <italic>Nemognatha (Pauronemognatha) punctulata</italic> LeConte (Coleoptera: Meloidae) with a description of the nest of its host-<italic>Megachile brevis pseudo<!--PageBreak-->brevis</italic> Say (Hymenoptera: Megachilidae).</article-title><source>Journal of the Kansas Entomological Society </source><volume>60</volume>: <fpage>280</fpage>-<lpage>287</lpage>.</mixed-citation></ref><ref id="B26"><mixed-citation xmlns:xlink="http://www.w3.org/1999/xlink" xlink:type="simple"><person-group><name name-style="western"><surname>Sheffield</surname><given-names>CS</given-names></name><name name-style="western"><surname>Ratti</surname><given-names>C</given-names></name><name name-style="western"><surname>Packer</surname><given-names>L</given-names></name><name name-style="western"><surname>Griswold</surname><given-names>T</given-names></name></person-group> (<year>2011</year>)<article-title> Leafcutter and Mason Bees of the Genus <italic>Megachile</italic> Latreille (Hymenoptera: Megachilidae) in Canada and Alaska.</article-title><source>Canadian Journal of Arthropod Identification</source><volume>18</volume>. doi: <ext-link ext-link-type="uri" xlink:href="http://dx.doi.org/10.3752/cjai.2011.18." xlink:type="simple">10.3752/cjai.2011.18.</ext-link></mixed-citation></ref></ref-list></tp:taxon-treatment>
