# Supplementary material for: A revision of the Megachile subgenus Litomegachile Mitchell with an illustrated key and description of a new species (Hymenoptera, Megachilidae, Megachilini)
Source: Zookeys. 2012 Sep 13;(221):31–61. doi: 10.3897/zookeys.221.3234 (PMC3487634; doi:10.3897/zookeys.221.3234)
Supplement: XML Treatment for Megachile (Litomegachile) snowi [file zookeys.221.3234-treatment9.xml]

<!DOCTYPE tp:taxon-treatment
  PUBLIC "-//TaxonX//DTD Taxonomic Treatment Publishing DTD v0 20100105//EN" "tax-treatment-NSO.dtd">
<tp:taxon-treatment xmlns:tp="http://www.plazi.org/taxpub"><tp:treatment-meta><mixed-citation publication-type="journal"><person-group><name><surname>Bzdyk</surname><given-names>Emily L.</given-names></name></person-group><article-title>A revision of the 
                    <italic>Megachile</italic> subgenus 
                    <italic>Litomegachile</italic> Mitchell with an illustrated key and description of a new species (Hymenoptera, Megachilidae, Megachilini)
                </article-title><source>Zookeys</source><day>13</day><month>9</month><year>2012</year><volume>2012</volume><issue>221</issue><fpage>31</fpage><lpage>61</lpage><pub-id pub-id-type="doi">10.3897/zookeys.221.3234</pub-id></mixed-citation></tp:treatment-meta><tp:nomenclature><tp:taxon-name>
                        <tp:taxon-name-part taxon-name-part-type="genus">Megachile</tp:taxon-name-part>
                        (<tp:taxon-name-part taxon-name-part-type="subgenus">Litomegachile</tp:taxon-name-part>)
                        <tp:taxon-name-part taxon-name-part-type="species">snowi</tp:taxon-name-part>
                    <object-id xmlns:xlink="http://www.w3.org/1999/xlink" xlink:type="simple">http://species-id.net/wiki/Megachile_snowi</object-id>
								</tp:taxon-name><tp:taxon-authority>Mitchell, 1927</tp:taxon-authority><tp:taxon-status xmlns:xlink="http://www.w3.org/1999/xlink" xlink:type="simple">stat. n.</tp:taxon-status><tp:nomenclature-citation-list><tp:nomenclature-citation><tp:taxon-name>Megachile mendica snowi</tp:taxon-name><comment> Mitchell, 1927:113 Holotype female, USA: Arizona (MCZ).</comment></tp:nomenclature-citation></tp:nomenclature-citation-list></tp:nomenclature><tp:treatment-sec sec-type="Diagnosis"><title>Diagnosis.</title><p><italic><tp:taxon-name>Megachile snowi</tp:taxon-name></italic> is distinguished from <italic><tp:taxon-name>Megachile mendica</tp:taxon-name></italic> in males by the presence of a complete apical fringe of white hair on T5. <italic><tp:taxon-name>Megachile mendica</tp:taxon-name></italic> has little or no apical fringe of white hair on T5. Female <italic><tp:taxon-name>Megachile snowi</tp:taxon-name></italic> have white appressed pubescence on T6, and the few black scopal setae of S6 are only found apically. <italic><tp:taxon-name>Megachile mendica</tp:taxon-name></italic> has brown pubescence on T6, and S6 has more black setae.
                    </p><p><bold>Female.</bold> Body length 11–13 mm. Mandible 4-toothed, with surface between teeth 3 and 4 angulate (<xref ref-type="fig" rid="F4">Figure 4B</xref>). T2-4 with shallow transverse basal groove. T1-5 with apical fringes of white hair covering marginal zone; T1-2 with medially interrupted fringes of white hair. T1-2 with white discal pubescence; T3-5 with black discal pubescence. T6 straight in profile and slightly concave laterally in dorsal view; without erect setae, with white appressed pubescence. S1-5 with yellow setae; S6 with yellow setae and few black setae apically (<xref ref-type="fig" rid="F5">Figure 5H</xref>).
                    </p><p><bold>Male.</bold> Body length 8–10 mm. Mandible 3-toothed.Ocellocular distance less than ocelloccipital distance (<xref ref-type="fig" rid="F4">Figure 4C</xref>). Mesosoma with white pubescence. T1-3 with white discal pubescence; T4-5 with white pubescence basally, black apically. T2 with thin apical fringe of white hair. T5 with complete apical fringe of white hair covering marginal zone. T6 with tomentum (<xref ref-type="fig" rid="F6">Figure 6E</xref>);transverse carina with a distinct medial notch; true apical margin with submedial teeth closer to each other than to lateral teeth, or distances equal (<xref ref-type="fig" rid="F6">Figure 6A</xref>). Genitalia and hidden sterna shown in <xref ref-type="fig" rid="F7">Figures 7F1–F4</xref>.
                    </p></tp:treatment-sec><tp:treatment-sec sec-type="Distribution"><title>Distribution of material examined.</title><p>USA: Arizona: Cochise County (Aug.-Sep.); California: <italic><tp:taxon-name>Mariposa County</tp:taxon-name></italic> (May); Colorado: Boulder County (May-Jun.); New Mexico: Catron County (Jul.); Utah: Cache, Garfield, Kane and Salt Lake Counties (May-Aug.); MEXICO: Zacatecas.17 females, 35 males.
                    </p></tp:treatment-sec><tp:treatment-sec sec-type="Flower records"><title>Flower records.</title><p><italic><tp:taxon-name>Cirsium</tp:taxon-name></italic> sp. (<tp:taxon-name>Asteraceae</tp:taxon-name>), <italic><tp:taxon-name>Helianthus</tp:taxon-name></italic> sp. (<tp:taxon-name>Asteraceae</tp:taxon-name>), <italic><tp:taxon-name>Melilotus alba</tp:taxon-name></italic> (<tp:taxon-name>Fabaceae</tp:taxon-name>).
                    </p></tp:treatment-sec><tp:treatment-sec sec-type="Comments"><title>Comments.</title><p>This species was originally described as a subspecies of <italic><tp:taxon-name>Megachile mendica</tp:taxon-name></italic> (Mitchell, 1935). It is raised to species level herein, based on reliable morphological characters distinguishing it from <italic><tp:taxon-name>Megachile mendica</tp:taxon-name></italic>, and an overlapping range with the latter (<xref ref-type="fig" rid="F12">Figures 12</xref>, <xref ref-type="fig" rid="F16">16</xref>). <xref ref-type="bibr" rid="B22">Mitchell (1935)</xref> found a male <italic><tp:taxon-name>Megachile cleomis</tp:taxon-name></italic> cotype to be misidentified, and previously synonymized it under <italic><tp:taxon-name>Megachile mendica snowi</tp:taxon-name></italic>.See <italic><tp:taxon-name>Megachile texana</tp:taxon-name></italic> comments. <italic><tp:taxon-name>Megachile snowi</tp:taxon-name></italic> is a southwestern North America species (<xref ref-type="fig" rid="F16">Figure 16</xref>).<!--PageBreak-->
                    </p><fig id="F16" position="float" orientation="portrait"><label>Figure 16.</label><caption><p>Distribution of <italic><tp:taxon-name>Megachile snowi</tp:taxon-name></italic>.</p></caption><graphic xmlns:xlink="http://www.w3.org/1999/xlink" xlink:href="ZooKeys-221-031-g016.jpg" position="float" orientation="portrait" xlink:type="simple"/></fig></tp:treatment-sec><tp:treatment-sec><!--Section generated to contain objects referenced in tp:taxon-treatment.--><fig id="F4" position="float" orientation="portrait"><label>Figure 4.</label><caption><p><bold>A</bold> Female mandible with even concavity <bold>B</bold> Female mandible with angulation <bold>C</bold> male <italic><tp:taxon-name>Megachile texana</tp:taxon-name></italic> head dorsal view of ocelli distances <bold>D</bold> Male <italic><tp:taxon-name>Megachile brevis</tp:taxon-name></italic> head dorsal view of ocelli distances <bold>E</bold> <italic><tp:taxon-name>Megachile brevis</tp:taxon-name></italic> front tarsus <bold>F</bold> <italic><tp:taxon-name>Megachile coquilletti</tp:taxon-name></italic> front tarsus</p></caption><graphic xmlns:xlink="http://www.w3.org/1999/xlink" xlink:href="ZooKeys-221-031-g004.jpg" position="float" orientation="portrait" xlink:type="simple"/></fig><fig id="F5" position="float" orientation="portrait"><label>Figure 5.</label><caption><p><bold>A–I</bold> Lateral view of T5-6 <bold>A</bold> <italic><tp:taxon-name>Megachile brevis</tp:taxon-name></italic> <bold>B</bold> <italic><tp:taxon-name>Megachile coquilletti</tp:taxon-name></italic> <bold>C</bold> <italic><tp:taxon-name>Megachile gentilis</tp:taxon-name></italic> <bold>D</bold> <italic><tp:taxon-name>Megachile mendica</tp:taxon-name></italic> <bold>E</bold> <italic><tp:taxon-name>Megachile onobrychidis</tp:taxon-name></italic> <bold>F</bold> <italic><tp:taxon-name>Megachile pankus</tp:taxon-name></italic> <bold>G</bold> <italic><tp:taxon-name>Megachile pseudobrevis</tp:taxon-name></italic> <bold>H</bold> <italic><tp:taxon-name>Megachile snowi</tp:taxon-name></italic> <bold>I</bold> <italic><tp:taxon-name>Megachile texana</tp:taxon-name></italic> <bold>J–K</bold> Dorsal view of metasoma <bold>J</bold> <italic><tp:taxon-name>Megachile lippiae</tp:taxon-name></italic> <bold>K</bold> <italic><tp:taxon-name>Megachile texana</tp:taxon-name></italic>.</p></caption><graphic xmlns:xlink="http://www.w3.org/1999/xlink" xlink:href="ZooKeys-221-031-g005.jpg" position="float" orientation="portrait" xlink:type="simple"/></fig><fig id="F6" position="float" orientation="portrait"><label>Figure 6.</label><caption><p>Male metasomal characters <bold>A–B</bold> Ventral view of true apical margin of T6 <bold>A</bold> Submedial teeth closer to each other than to lateral teeth, or distances equal <bold>B</bold> Submedial teeth closer to lateral teeth than each other <bold>C–I</bold> Male T6 posterior view <bold>C</bold> <italic><tp:taxon-name>Megachile gentilis</tp:taxon-name></italic> <bold>D</bold> <italic><tp:taxon-name>Megachile mendica</tp:taxon-name></italic> <bold>E</bold> <italic><tp:taxon-name>Megachile snowi</tp:taxon-name></italic> <bold>F</bold> <italic><tp:taxon-name>Megachile coquilletti</tp:taxon-name></italic> <bold>G</bold> <italic><tp:taxon-name>Megachile brevis</tp:taxon-name></italic> <bold>H</bold> <italic><tp:taxon-name>Megachile onobrychidis</tp:taxon-name></italic> <bold>I</bold> <italic><tp:taxon-name>Megachile lippiae</tp:taxon-name></italic>. <bold>J, K</bold> Metasoma dorsal view <bold>J</bold> <italic><tp:taxon-name>Megachile gentilis</tp:taxon-name></italic> <bold>K</bold> male <italic><tp:taxon-name>Megachile mendica</tp:taxon-name></italic>.</p></caption><graphic xmlns:xlink="http://www.w3.org/1999/xlink" xlink:href="ZooKeys-221-031-g006.jpg" position="float" orientation="portrait" xlink:type="simple"/></fig><fig id="F7" position="float" orientation="portrait"><label>Figure 7.</label><caption><p>Male hidden sterna and genitalia. <bold>A</bold> <italic><tp:taxon-name>Megachile brevis</tp:taxon-name></italic>:1.S5 2.S6 3.S8 4. genitalia <bold>B</bold> <italic><tp:taxon-name>Megachile coquilletti</tp:taxon-name></italic>: 1. S5 2. S6 3. S8 4. genitalia <bold>C</bold> <italic><tp:taxon-name>Megachile gentilis</tp:taxon-name></italic>: 1. S5 2. S6 3. S8 4. genitalia <bold>D</bold> <italic><tp:taxon-name>Megachile lippiae</tp:taxon-name></italic>: 1. S5 2. S6 3. S8 4. genitalia <bold>E</bold> <italic><tp:taxon-name>Megachile mendica</tp:taxon-name></italic>: 1. S5 2. S6 3. S8 4. genitalia <bold>F</bold> <italic><tp:taxon-name>Megachile snowi</tp:taxon-name></italic>: 1. S5 2. S6 3. S8 4. genitalia <bold>G</bold> <italic><tp:taxon-name>Megachile texana</tp:taxon-name></italic>: 1. S5 2. S6 3. S8 4. genitalia.</p></caption><graphic xmlns:xlink="http://www.w3.org/1999/xlink" xlink:href="ZooKeys-221-031-g007.jpg" position="float" orientation="portrait" xlink:type="simple"/></fig><fig id="F12" position="float" orientation="portrait"><label>Figure 12.</label><caption><p>Distribution of <italic><tp:taxon-name>Megachile mendica</tp:taxon-name></italic>.</p></caption><graphic xmlns:xlink="http://www.w3.org/1999/xlink" xlink:href="ZooKeys-221-031-g012.jpg" position="float" orientation="portrait" xlink:type="simple"/></fig></tp:treatment-sec><ref-list><ref id="B22"><mixed-citation xmlns:xlink="http://www.w3.org/1999/xlink" xlink:type="simple"><person-group><name name-style="western"><surname>Mitchell</surname><given-names>TB</given-names></name></person-group> (<year>1935</year>)<article-title> A Revision of the Genus <italic>Megachile</italic> in the Nearctic Region Part 2: Morphology of the male sterna and genital armature and the taxonomy of the subgenera <italic>Litomegachile, Neomegachile</italic> and <italic>Cressoniella</italic>.</article-title><source>Transactions of the American Entomological Society </source><volume>61</volume>: <fpage>1</fpage>-<lpage>44</lpage>.</mixed-citation></ref></ref-list></tp:taxon-treatment>
