# Supplementary material for: A revision of the Megachile subgenus Litomegachile Mitchell with an illustrated key and description of a new species (Hymenoptera, Megachilidae, Megachilini)
Source: Zookeys. 2012 Sep 13;(221):31–61. doi: 10.3897/zookeys.221.3234 (PMC3487634; doi:10.3897/zookeys.221.3234)
Supplement: XML Treatment for Megachile (Litomegachile) texana [file zookeys.221.3234-treatment10.xml]

<!DOCTYPE tp:taxon-treatment
  PUBLIC "-//TaxonX//DTD Taxonomic Treatment Publishing DTD v0 20100105//EN" "tax-treatment-NSO.dtd">
<tp:taxon-treatment xmlns:tp="http://www.plazi.org/taxpub"><tp:treatment-meta><mixed-citation publication-type="journal"><person-group><name><surname>Bzdyk</surname><given-names>Emily L.</given-names></name></person-group><article-title>A revision of the 
                    <italic>Megachile</italic> subgenus 
                    <italic>Litomegachile</italic> Mitchell with an illustrated key and description of a new species (Hymenoptera, Megachilidae, Megachilini)
                </article-title><source>Zookeys</source><day>13</day><month>9</month><year>2012</year><volume>2012</volume><issue>221</issue><fpage>31</fpage><lpage>61</lpage><pub-id pub-id-type="doi">10.3897/zookeys.221.3234</pub-id></mixed-citation></tp:treatment-meta><tp:nomenclature><tp:taxon-name>
                        <tp:taxon-name-part taxon-name-part-type="genus">Megachile</tp:taxon-name-part>
                        (<tp:taxon-name-part taxon-name-part-type="subgenus">Litomegachile</tp:taxon-name-part>)
                        <tp:taxon-name-part taxon-name-part-type="species">texana</tp:taxon-name-part>
                    <object-id xmlns:xlink="http://www.w3.org/1999/xlink" xlink:type="simple">http://species-id.net/wiki/Megachile_texana</object-id>
								</tp:taxon-name><tp:taxon-authority>Cresson, 1878</tp:taxon-authority><tp:nomenclature-citation-list><tp:nomenclature-citation><tp:taxon-name>Megachile texana</tp:taxon-name><comment> Cresson, 1878: 125. Holotype male, USA: Texas (ANSP).</comment></tp:nomenclature-citation><tp:nomenclature-citation><tp:taxon-name>Megachile generosa</tp:taxon-name><comment> Cresson, 1878: 125. Holotype female, USA: Georgia (ANSP).</comment></tp:nomenclature-citation><tp:nomenclature-citation><tp:taxon-name>Megachile cleomis</tp:taxon-name><comment> Cockerell, 1900: 13. Lectotype female (here designated), “USA: NM, E. Las Vegas, July 15 ‘99 Collector: A. Garlick, on Cleome” (UCMC).</comment></tp:nomenclature-citation><tp:nomenclature-citation><tp:taxon-name>Megachile pruinosa</tp:taxon-name><comment> Friese, 1903: 246. Syntypes male female, (Repository?). Nec. Perez 1897.</comment></tp:nomenclature-citation><tp:nomenclature-citation><tp:taxon-name>Megachile vernonensis</tp:taxon-name><comment> Cockerell, 1912: 354. Holotype male, CANADA: British Columbia (Repository?).</comment></tp:nomenclature-citation></tp:nomenclature-citation-list></tp:nomenclature><tp:treatment-sec sec-type="Diagnosis"><title>Diagnosis.</title><p><italic><tp:taxon-name>Megachile texana</tp:taxon-name></italic> is most similar to <italic><tp:taxon-name>Megachile lippiae</tp:taxon-name></italic> in size and appearance. The chief differences are pubescence coloration and some structural differences in the transverse carina on T6 of the male. <italic><tp:taxon-name>Megachile texana</tp:taxon-name></italic> females have more black setae and pubescence apparent laterally on T2-T6 than <italic><tp:taxon-name>Megachile lippiae</tp:taxon-name></italic> which only has black setae on T4-T6. <italic><tp:taxon-name>Megachile texana</tp:taxon-name></italic> males also have black pubescence on the mesonotum and T2, while <italic><tp:taxon-name>Megachile lippiae</tp:taxon-name></italic> has only white pubescence. Both <italic><tp:taxon-name>Megachile lippiae</tp:taxon-name></italic> and <italic><tp:taxon-name>Megachile texana</tp:taxon-name></italic> have a transverse carina on T6 with a distinct deep medial notch and jagged projections. <!--PageBreak-->These carina projections tend to be shorter in <italic><tp:taxon-name>Megachile texana</tp:taxon-name></italic>, whereas the carina of <italic><tp:taxon-name>Megachile lippiae</tp:taxon-name></italic> often has long “fingerlike” projections. <italic><tp:taxon-name>Megachile texana</tp:taxon-name></italic>,
                    </p><p><bold>Female.</bold> Body length11–14 mm. Mandible 4-toothed, with no angulation between teeth 3 and 4 (<xref ref-type="fig" rid="F4">Figure 4A</xref>). T2-4 with deep transverse basal grooves. T1-5 with apical fringes of white hair covering marginal zone. T1 with black discal pubescence medially, white pubescence laterally. T2-5 with black discal pubescence and setae (<xref ref-type="fig" rid="F5">Figure 5K</xref>). T6 with pale appressed pubescence and erect black setae basally. T6 deeply and evenly concave in profile and laterally in dorsal view. S1-4 with ivory setae; S5 with ivory setae basally, black setae apically; S6 with black setae (<xref ref-type="fig" rid="F5">Figure 5I</xref>).
                    </p><p><bold>Male.</bold> Body length10–12 mm. Mandible 3-toothed.Ocellocular distance less than ocelloccipital distance (<xref ref-type="fig" rid="F4">Figure 4C</xref>). Head with white pubescence, vertex with black pubescence. Mesosoma with white pubescence, scutum with black pubescence. T5 with complete apical fringe of white hair covering marginal zone. T6 with tomentum; transverse carina with distinct deep medial notch and short jagged projections; true apical margin with submedial teeth closer to lateral teeth than each other (<xref ref-type="fig" rid="F6">Figure 6B</xref>). Genitalia and hidden sterna shown in <xref ref-type="fig" rid="F7">Figures 7G1-G4</xref>.
                    </p></tp:treatment-sec><tp:treatment-sec sec-type="Variability"><title>Variability.</title><p>Male tergal discal pubescence variable in color. Pubescence of male mesonotum and head can vary, making it occasionally challenging to differentiate this species from <italic><tp:taxon-name>Megachile lippiae</tp:taxon-name></italic>. Primarily, if there is any black pubescence on the mesonotum,<!--PageBreak--> it is <italic><tp:taxon-name>Megachile texana</tp:taxon-name></italic>. If there are no black hairs in this area, it is <italic><tp:taxon-name>Megachile lippiae</tp:taxon-name></italic>. The females of these two species are also sometimes difficult to separate. <italic><tp:taxon-name>Megachile lippiae</tp:taxon-name></italic> can occasionally have black setae laterally on T4 in addition to T5, but if the black setae are present on T3 or T2, then it is <italic><tp:taxon-name>Megachile texana</tp:taxon-name></italic>. <italic><tp:taxon-name>Megachile texana cleomis</tp:taxon-name></italic> was distinguished by the presence of black setae on T3, but that form is now in synonymy under <italic><tp:taxon-name>Megachile texana</tp:taxon-name></italic>.
                    </p></tp:treatment-sec><tp:treatment-sec sec-type="Distribution"><title>Distribution of material examined.</title><p>USA: Arizona: Cochise, Gila and Maricopa Counties (May-Aug.); California: Mariposa, Riverside, Tuolumne and Trinity Counties (Apr.-Jul.); Florida: Alachua, Putnam and Duval Counties (Jun.-Oct.); Mississippi: Oktibbeha County (May); New Mexico: Eddy County (Aug.); New York: New York County (Jun.); Nevada: Clarke, Lincoln and Washoe Counties (Jun.); South Carolina: Chesterfield and Dorchester Counties (May); Texas: Brewster County (Apr.); Utah: Cache, Garfield, Tooele and Washington Counties (Jun.-Sep.); MEXICO: Puebla. 46 females, 57 males.</p></tp:treatment-sec><tp:treatment-sec sec-type="Ecology"><title>Ecology.</title><p><italic><tp:taxon-name>Megachile texana</tp:taxon-name></italic> utilizes existing nesting sites in the ground and under rocks (<xref ref-type="bibr" rid="B17">Krombein 1970</xref>). Observations by <xref ref-type="bibr" rid="B13">Eickwort et al. (1981)</xref> showed that these bees also excavate their own nests. The cocoons completely fill their cells and are covered with an outer layer of reddish brown threads and an inner layer of brown threads (<xref ref-type="bibr" rid="B13">Eickwort et al. 1981</xref>).
                    </p></tp:treatment-sec><tp:treatment-sec sec-type="Flower records"><title>Flower records.</title><p><italic><tp:taxon-name>Arctostaphylous patula</tp:taxon-name></italic> (<tp:taxon-name>Ericaceae</tp:taxon-name>), <italic><tp:taxon-name>Asclepias speciosa</tp:taxon-name></italic> (<tp:taxon-name>Asclepiadaceae</tp:taxon-name>), <italic><tp:taxon-name>Asclepias syriaca</tp:taxon-name></italic> (<tp:taxon-name>Asclepiadaceae</tp:taxon-name>), <italic><tp:taxon-name>Baptisia</tp:taxon-name></italic> sp. (<tp:taxon-name>Fabaceae</tp:taxon-name>)., <italic><tp:taxon-name>Blephilia ciliata</tp:taxon-name></italic> (<tp:taxon-name>Lamiaceae</tp:taxon-name>), <italic><tp:taxon-name>Calamintha ashei</tp:taxon-name></italic> (<tp:taxon-name>Lamiaceae</tp:taxon-name>), <italic><tp:taxon-name>Dalea pinnata</tp:taxon-name></italic> (<tp:taxon-name>Fabaceae</tp:taxon-name>), <italic><tp:taxon-name>Erigeron divergens</tp:taxon-name></italic> (<tp:taxon-name>Asteraceae</tp:taxon-name>), <italic><tp:taxon-name>Erysimum asperum</tp:taxon-name></italic> (<tp:taxon-name>Brassicaceae</tp:taxon-name>), <italic><tp:taxon-name>Hemerocallis</tp:taxon-name></italic> sp. (<tp:taxon-name>Liliaceae</tp:taxon-name>), <italic><tp:taxon-name>Dalea candida</tp:taxon-name></italic> (<tp:taxon-name>Fabaceae</tp:taxon-name>), <italic><tp:taxon-name>Marrubium vulgare</tp:taxon-name></italic> (<tp:taxon-name>Lamiaceae</tp:taxon-name>), <italic><tp:taxon-name>Medicago sativa</tp:taxon-name></italic> (<tp:taxon-name>Fabaceae</tp:taxon-name>), <italic><tp:taxon-name>Melilotus alba</tp:taxon-name></italic> (<tp:taxon-name>Fabaceae</tp:taxon-name>), <italic><tp:taxon-name>Mentzelia</tp:taxon-name></italic> sp. (<tp:taxon-name>Loasaceae</tp:taxon-name>), <italic><tp:taxon-name>Opuntia</tp:taxon-name></italic> sp. (<tp:taxon-name>Cactaceae</tp:taxon-name>), <italic><tp:taxon-name>Phacelia heterophylla</tp:taxon-name></italic> (<tp:taxon-name>Hydrophyllaceae</tp:taxon-name>), <italic><tp:taxon-name>Phaseolus limensis</tp:taxon-name></italic> (<tp:taxon-name>Fabaceae</tp:taxon-name>), <italic><tp:taxon-name>Ptelea trifoliata</tp:taxon-name></italic> (<tp:taxon-name>Rutaceae</tp:taxon-name>), <italic><tp:taxon-name>Ratibida columnaris</tp:taxon-name></italic> (<tp:taxon-name>Asteraceae</tp:taxon-name>), <italic><tp:taxon-name>Rhus glabra</tp:taxon-name></italic> (<tp:taxon-name>Anacardiaceae</tp:taxon-name>), <italic><tp:taxon-name>Streptanthus</tp:taxon-name></italic> sp. (<tp:taxon-name>Brassicaceae</tp:taxon-name>), <italic><tp:taxon-name>Tephrosia virginiana</tp:taxon-name></italic> (<tp:taxon-name>Fabaceae</tp:taxon-name>), <italic><tp:taxon-name>Trifolium hybridum</tp:taxon-name></italic> (<tp:taxon-name>Fabaceae</tp:taxon-name>), <italic><tp:taxon-name>Viguiera stenoloba</tp:taxon-name></italic> (<tp:taxon-name>Asteraceae</tp:taxon-name>), <italic><tp:taxon-name>Vitex agnus castus</tp:taxon-name></italic> (<tp:taxon-name>Verbenaceae</tp:taxon-name>).
                    </p></tp:treatment-sec><tp:treatment-sec sec-type="Comments"><title>Comments.</title><p><italic><tp:taxon-name>Megachile cleomis</tp:taxon-name></italic> is one of the synonyms of <italic><tp:taxon-name>Megachile texana</tp:taxon-name></italic>. It was originally described by Cockerell in <xref ref-type="bibr" rid="B5">1900</xref>, based on two cotypes from a locality in New Mexico, a male and a female. The male was later found to be a male <italic><tp:taxon-name>Megachile snowi</tp:taxon-name></italic>. The female is herein designated as the lectotype for <italic><tp:taxon-name>Megachile cleomis</tp:taxon-name></italic>, which remains in synonymy with <italic><tp:taxon-name>Megachile texana</tp:taxon-name></italic>. This situation illustrates the importance of correctly assigning holotypes. <italic><tp:taxon-name>Megachile texana</tp:taxon-name></italic> is a widespread species which is found across North America (<xref ref-type="fig" rid="F17">Figure 17</xref>).
                    </p><fig id="F17" position="float" orientation="portrait"><label>Figure 17.</label><caption><p>Distribution of <italic><tp:taxon-name>Megachile texana</tp:taxon-name></italic>.</p></caption><graphic xmlns:xlink="http://www.w3.org/1999/xlink" xlink:href="ZooKeys-221-031-g017.jpg" position="float" orientation="portrait" xlink:type="simple"/></fig></tp:treatment-sec><tp:treatment-sec><!--Section generated to contain objects referenced in tp:taxon-treatment.--><fig id="F4" position="float" orientation="portrait"><label>Figure 4.</label><caption><p><bold>A</bold> Female mandible with even concavity <bold>B</bold> Female mandible with angulation <bold>C</bold> male <italic><tp:taxon-name>Megachile texana</tp:taxon-name></italic> head dorsal view of ocelli distances <bold>D</bold> Male <italic><tp:taxon-name>Megachile brevis</tp:taxon-name></italic> head dorsal view of ocelli distances <bold>E</bold> <italic><tp:taxon-name>Megachile brevis</tp:taxon-name></italic> front tarsus <bold>F</bold> <italic><tp:taxon-name>Megachile coquilletti</tp:taxon-name></italic> front tarsus</p></caption><graphic xmlns:xlink="http://www.w3.org/1999/xlink" xlink:href="ZooKeys-221-031-g004.jpg" position="float" orientation="portrait" xlink:type="simple"/></fig><fig id="F5" position="float" orientation="portrait"><label>Figure 5.</label><caption><p><bold>A–I</bold> Lateral view of T5-6 <bold>A</bold> <italic><tp:taxon-name>Megachile brevis</tp:taxon-name></italic> <bold>B</bold> <italic><tp:taxon-name>Megachile coquilletti</tp:taxon-name></italic> <bold>C</bold> <italic><tp:taxon-name>Megachile gentilis</tp:taxon-name></italic> <bold>D</bold> <italic><tp:taxon-name>Megachile mendica</tp:taxon-name></italic> <bold>E</bold> <italic><tp:taxon-name>Megachile onobrychidis</tp:taxon-name></italic> <bold>F</bold> <italic><tp:taxon-name>Megachile pankus</tp:taxon-name></italic> <bold>G</bold> <italic><tp:taxon-name>Megachile pseudobrevis</tp:taxon-name></italic> <bold>H</bold> <italic><tp:taxon-name>Megachile snowi</tp:taxon-name></italic> <bold>I</bold> <italic><tp:taxon-name>Megachile texana</tp:taxon-name></italic> <bold>J–K</bold> Dorsal view of metasoma <bold>J</bold> <italic><tp:taxon-name>Megachile lippiae</tp:taxon-name></italic> <bold>K</bold> <italic><tp:taxon-name>Megachile texana</tp:taxon-name></italic>.</p></caption><graphic xmlns:xlink="http://www.w3.org/1999/xlink" xlink:href="ZooKeys-221-031-g005.jpg" position="float" orientation="portrait" xlink:type="simple"/></fig><fig id="F6" position="float" orientation="portrait"><label>Figure 6.</label><caption><p>Male metasomal characters <bold>A–B</bold> Ventral view of true apical margin of T6 <bold>A</bold> Submedial teeth closer to each other than to lateral teeth, or distances equal <bold>B</bold> Submedial teeth closer to lateral teeth than each other <bold>C–I</bold> Male T6 posterior view <bold>C</bold> <italic><tp:taxon-name>Megachile gentilis</tp:taxon-name></italic> <bold>D</bold> <italic><tp:taxon-name>Megachile mendica</tp:taxon-name></italic> <bold>E</bold> <italic><tp:taxon-name>Megachile snowi</tp:taxon-name></italic> <bold>F</bold> <italic><tp:taxon-name>Megachile coquilletti</tp:taxon-name></italic> <bold>G</bold> <italic><tp:taxon-name>Megachile brevis</tp:taxon-name></italic> <bold>H</bold> <italic><tp:taxon-name>Megachile onobrychidis</tp:taxon-name></italic> <bold>I</bold> <italic><tp:taxon-name>Megachile lippiae</tp:taxon-name></italic>. <bold>J, K</bold> Metasoma dorsal view <bold>J</bold> <italic><tp:taxon-name>Megachile gentilis</tp:taxon-name></italic> <bold>K</bold> male <italic><tp:taxon-name>Megachile mendica</tp:taxon-name></italic>.</p></caption><graphic xmlns:xlink="http://www.w3.org/1999/xlink" xlink:href="ZooKeys-221-031-g006.jpg" position="float" orientation="portrait" xlink:type="simple"/></fig><fig id="F7" position="float" orientation="portrait"><label>Figure 7.</label><caption><p>Male hidden sterna and genitalia. <bold>A</bold> <italic><tp:taxon-name>Megachile brevis</tp:taxon-name></italic>:1.S5 2.S6 3.S8 4. genitalia <bold>B</bold> <italic><tp:taxon-name>Megachile coquilletti</tp:taxon-name></italic>: 1. S5 2. S6 3. S8 4. genitalia <bold>C</bold> <italic><tp:taxon-name>Megachile gentilis</tp:taxon-name></italic>: 1. S5 2. S6 3. S8 4. genitalia <bold>D</bold> <italic><tp:taxon-name>Megachile lippiae</tp:taxon-name></italic>: 1. S5 2. S6 3. S8 4. genitalia <bold>E</bold> <italic><tp:taxon-name>Megachile mendica</tp:taxon-name></italic>: 1. S5 2. S6 3. S8 4. genitalia <bold>F</bold> <italic><tp:taxon-name>Megachile snowi</tp:taxon-name></italic>: 1. S5 2. S6 3. S8 4. genitalia <bold>G</bold> <italic><tp:taxon-name>Megachile texana</tp:taxon-name></italic>: 1. S5 2. S6 3. S8 4. genitalia.</p></caption><graphic xmlns:xlink="http://www.w3.org/1999/xlink" xlink:href="ZooKeys-221-031-g007.jpg" position="float" orientation="portrait" xlink:type="simple"/></fig></tp:treatment-sec><ref-list><ref id="B17"><mixed-citation xmlns:xlink="http://www.w3.org/1999/xlink" xlink:type="simple"><person-group><name name-style="western"><surname>Krombein</surname><given-names>KV</given-names></name></person-group> (<year>1970</year>)<article-title> Another note on the nesting habits of <italic>Megachile texana</italic> Cresson.</article-title><source>Proceedings of the Entomological Society of Washington </source><volume>55</volume>: <fpage>84</fpage>-<lpage>85</lpage>.</mixed-citation></ref><ref id="B13"><mixed-citation xmlns:xlink="http://www.w3.org/1999/xlink" xlink:type="simple"><person-group><name name-style="western"><surname>Eickwort</surname><given-names>GC</given-names></name><name name-style="western"><surname>Matthews</surname><given-names>RW</given-names></name><name name-style="western"><surname>Carpenter</surname><given-names>J</given-names></name></person-group> (<year>1981</year>)<article-title> Observations on the nesting behavior of <italic>Megachile rubi</italic> and <italic>M. texana</italic> with a discussion of the significance of soil nesting in the evolution of megachilid bees (Hymenoptera: Megachilidae).</article-title><source>Journal of the Kansas Entomological Society </source><volume>54</volume>: <fpage>557</fpage>-<lpage>570</lpage>.</mixed-citation></ref><ref id="B5"><mixed-citation xmlns:xlink="http://www.w3.org/1999/xlink" xlink:type="simple"><person-group><name name-style="western"><surname>Cockerell</surname><given-names>TDA</given-names></name></person-group> (<year>1900</year>)<article-title> The New Mexico bees of the Genus <italic>Megachile</italic> and a new <italic>Andrena</italic>.</article-title><source>The Annals and Magazine of Natural History </source><volume>6</volume> (<issue>7</issue>): <fpage>13</fpage>-<lpage>15</lpage>.</mixed-citation></ref></ref-list></tp:taxon-treatment>
